# Supplementary material for: Virulence evolution of Toxoplasma gondii within a multi‐host system
Source: Evol Appl. 2023 Jan 23;16(3):721–37. doi: 10.1111/eva.13530 (PMC10033858; doi:10.1111/eva.13530)
Supplement: Supplementary file 1 — Appendix S1 [file EVA-16-721-s001.zip]

Archive with 204 entries (196 files):
- EVA_13530_Supplementary materials/
- EVA_13530_Supplementary materials/Supplementary materials/
- EVA_13530_Supplementary materials/Supplementary materials/Code/
- EVA_13530_Supplementary materials/Supplementary materials/Code/Code with Coinfection/
- EVA_13530_Supplementary materials/Supplementary materials/Code/Code with Coinfection/alpharm.m
- EVA_13530_Supplementary materials/Supplementary materials/Code/Code with Coinfection/batRUN.m
- EVA_13530_Supplementary materials/Supplementary materials/Code/Code with Coinfection/batRUN.sh
- EVA_13530_Supplementary materials/Supplementary materials/Code/Code with Coinfection/Coinfection_4Para_DirectVertical_index_u2_Indirect2.m
- EVA_13530_Supplementary materials/Supplementary materials/Code/Code with Coinfection/Coinfection_4Para_Indirect_Rho35_Kb1_Kq01_index_u2.m
- EVA_13530_Supplementary materials/Supplementary materials/Code/Code with Coinfection/Coinfection_4Para_Indirect_Rho35_Kb1_Kq01_Kgammac3.m
- EVA_13530_Supplementary materials/Supplementary materials/Code/Code with Coinfection/Coinfection_4Para_Indirect_Rho35_Kb1_Kq2_index_u2.m
- EVA_13530_Supplementary materials/Supplementary materials/Code/Code with Coinfection/Coinfection_4Para_Indirect_Rho35_Kb1_Kq2_Kgammac3.m
- EVA_13530_Supplementary materials/Supplementary materials/Code/Code with Coinfection/Coinfection_4Para_Predation_Kb1_u1_Ktheta2_index3.m
- EVA_13530_Supplementary materials/Supplementary materials/Code/Code with Coinfection/data/
- EVA_13530_Supplementary materials/Supplementary materials/Code/Code with Coinfection/Eq_with_tau_rho.m
- EVA_13530_Supplementary materials/Supplementary materials/Code/Code with Coinfection/Figure_abundance.m
- EVA_13530_Supplementary materials/Supplementary materials/Code/Code with Coinfection/Figure_abundance_evolutionary_tree.m
- EVA_13530_Supplementary materials/Supplementary materials/Code/Code with Coinfection/Find_det_R0.m
- EVA_13530_Supplementary materials/Supplementary materials/Code/Code with Coinfection/find_singularity.m
- EVA_13530_Supplementary materials/Supplementary materials/Code/Code with Coinfection/find_sing_evol.m
- EVA_13530_Supplementary materials/Supplementary materials/Code/Code with Coinfection/Fnalpha.m
- EVA_13530_Supplementary materials/Supplementary materials/Code/Code with Coinfection/Fnalpha_rm.m
- EVA_13530_Supplementary materials/Supplementary materials/Code/Code with Coinfection/Fnbeta.m
- EVA_13530_Supplementary materials/Supplementary materials/Code/Code with Coinfection/Fnc.m
- EVA_13530_Supplementary materials/Supplementary materials/Code/Code with Coinfection/Fndet_R0.m
- EVA_13530_Supplementary materials/Supplementary materials/Code/Code with Coinfection/Fndet_R0_2.m
- EVA_13530_Supplementary materials/Supplementary materials/Code/Code with Coinfection/FnD_c.m
- EVA_13530_Supplementary materials/Supplementary materials/Code/Code with Coinfection/Fneq.m
- EVA_13530_Supplementary materials/Supplementary materials/Code/Code with Coinfection/Fneq_P.m
- EVA_13530_Supplementary materials/Supplementary materials/Code/Code with Coinfection/FnESS_Branch_num.m
- EVA_13530_Supplementary materials/Supplementary materials/Code/Code with Coinfection/FnESS_Branch_num2.m
- EVA_13530_Supplementary materials/Supplementary materials/Code/Code with Coinfection/FnEvolution.m
- EVA_13530_Supplementary materials/Supplementary materials/Code/Code with Coinfection/FnE_c.m
- EVA_13530_Supplementary materials/Supplementary materials/Code/Code with Coinfection/FnE_m.m
- EVA_13530_Supplementary materials/Supplementary materials/Code/Code with Coinfection/FnF.m
- EVA_13530_Supplementary materials/Supplementary materials/Code/Code with Coinfection/FnF2.m
- EVA_13530_Supplementary materials/Supplementary materials/Code/Code with Coinfection/FnFP.m
- EVA_13530_Supplementary materials/Supplementary materials/Code/Code with Coinfection/FnFP2.m
- EVA_13530_Supplementary materials/Supplementary materials/Code/Code with Coinfection/FnFV.m
- EVA_13530_Supplementary materials/Supplementary materials/Code/Code with Coinfection/FnFV2.m
- EVA_13530_Supplementary materials/Supplementary materials/Code/Code with Coinfection/Fngamma.m
- EVA_13530_Supplementary materials/Supplementary materials/Code/Code with Coinfection/Fnh.m
- EVA_13530_Supplementary materials/Supplementary materials/Code/Code with Coinfection/Fnif_Branch.m
- EVA_13530_Supplementary materials/Supplementary materials/Code/Code with Coinfection/Fnif_ESS.m
- EVA_13530_Supplementary materials/Supplementary materials/Code/Code with Coinfection/Fnindex.m
- EVA_13530_Supplementary materials/Supplementary materials/Code/Code with Coinfection/FnJudge2_3.m
- EVA_13530_Supplementary materials/Supplementary materials/Code/Code with Coinfection/FnMutualInvasion_3num.m
- EVA_13530_Supplementary materials/Supplementary materials/Code/Code with Coinfection/FnMutualInvasion_num.m
- EVA_13530_Supplementary materials/Supplementary materials/Code/Code with Coinfection/FnNewton.m
- EVA_13530_Supplementary materials/Supplementary materials/Code/Code with Coinfection/FnNewton2.m
- EVA_13530_Supplementary materials/Supplementary materials/Code/Code with Coinfection/Fnq.m
- EVA_13530_Supplementary materials/Supplementary materials/Code/Code with Coinfection/FnR0_num.m
- EVA_13530_Supplementary materials/Supplementary materials/Code/Code with Coinfection/FnR0_num2.m
- EVA_13530_Supplementary materials/Supplementary materials/Code/Code with Coinfection/Fnrho2.m
- EVA_13530_Supplementary materials/Supplementary materials/Code/Code with Coinfection/Fnsigma.m
- EVA_13530_Supplementary materials/Supplementary materials/Code/Code with Coinfection/Fntheta.m
- EVA_13530_Supplementary materials/Supplementary materials/Code/Code with Coinfection/Fntransmission_intensity.m
- EVA_13530_Supplementary materials/Supplementary materials/Code/Code with Coinfection/FnV_m.m
- EVA_13530_Supplementary materials/Supplementary materials/Code/Code with Coinfection/Fnxi.m
- EVA_13530_Supplementary materials/Supplementary materials/Code/Code with Coinfection/LHS_Coinfection_h201_8para_N1e4_Criterion_correlation.m
- EVA_13530_Supplementary materials/Supplementary materials/Code/Code with Coinfection/LHS_Coinfection_h201_8para_N1e4_Criterion_maximin.m
- EVA_13530_Supplementary materials/Supplementary materials/Code/Code with Coinfection/LHS_Coinfection_h201_8para_N1e4_Criterion_none.m
- EVA_13530_Supplementary materials/Supplementary materials/Code/Code with Coinfection/LHS_Coinfection_h205_8para_N1e4_Criterion_correlation.m
- EVA_13530_Supplementary materials/Supplementary materials/Code/Code with Coinfection/LHS_Coinfection_h205_8para_N1e4_Criterion_maximin.m
- EVA_13530_Supplementary materials/Supplementary materials/Code/Code with Coinfection/LHS_Coinfection_h205_8para_N1e4_Criterion_none.m
- EVA_13530_Supplementary materials/Supplementary materials/Code/Code with Coinfection/LHS_Coinfection_h21_8para_N1e4_Criterion_correlation.m
- EVA_13530_Supplementary materials/Supplementary materials/Code/Code with Coinfection/LHS_Coinfection_h21_8para_N1e4_Criterion_maximin.m
- EVA_13530_Supplementary materials/Supplementary materials/Code/Code with Coinfection/LHS_Coinfection_h21_8para_N1e4_Criterion_none.m
- EVA_13530_Supplementary materials/Supplementary materials/Code/Code with Coinfection/number_and_type_of_singularity.m
- EVA_13530_Supplementary materials/Supplementary materials/Code/Code with Coinfection/ScenarioJudgment_2.m
- EVA_13530_Supplementary materials/Supplementary materials/Code/Code with Coinfection/ScenarioJudgment_3.m
- EVA_13530_Supplementary materials/Supplementary materials/Code/Code with Coinfection/startParallel.m
- EVA_13530_Supplementary materials/Supplementary materials/Code/Code with Coinfection/startParallelAndSetCores.m
- EVA_13530_Supplementary materials/Supplementary materials/Code/Code with Coinfection/startParallelMinus.m
- EVA_13530_Supplementary materials/Supplementary materials/Code/Code with Coinfection/tau_parameter.m
- EVA_13530_Supplementary materials/Supplementary materials/Code/Code without Coinfection/
- EVA_13530_Supplementary materials/Supplementary materials/Code/Code without Coinfection/alpharm.m
- EVA_13530_Supplementary materials/Supplementary materials/Code/Code without Coinfection/batRUN.m
- EVA_13530_Supplementary materials/Supplementary materials/Code/Code without Coinfection/batRUN.sh
- EVA_13530_Supplementary materials/Supplementary materials/Code/Code without Coinfection/CompleteCycle_AllPara_u05_rho1E5.m
- EVA_13530_Supplementary materials/Supplementary materials/Code/Code without Coinfection/CompleteCycle_AllPara_u05_rho1E7.m
- EVA_13530_Supplementary materials/Supplementary materials/Code/Code without Coinfection/CompleteCycle_AllPara_u1_rho1E5.m
- EVA_13530_Supplementary materials/Supplementary materials/Code/Code without Coinfection/CompleteCycle_AllPara_u1_rho1E7.m
- EVA_13530_Supplementary materials/Supplementary materials/Code/Code without Coinfection/CompleteCycle_AllPara_u2_rho1E5.m
- EVA_13530_Supplementary materials/Supplementary materials/Code/Code without Coinfection/CompleteCycle_AllPara_u2_rho1E7.m
- EVA_13530_Supplementary materials/Supplementary materials/Code/Code without Coinfection/CompleteCycle_DirectVertical_index_u1_Indirect1.m
- EVA_13530_Supplementary materials/Supplementary materials/Code/Code without Coinfection/CompleteCycle_DirectVertical_index_u1_Indirect3.m
- EVA_13530_Supplementary materials/Supplementary materials/Code/Code without Coinfection/CompleteCycle_DirectVertical_index_u2_Indirect1.m
- EVA_13530_Supplementary materials/Supplementary materials/Code/Code without Coinfection/CompleteCycle_DirectVertical_index_u2_Indirect2.m
- EVA_13530_Supplementary materials/Supplementary materials/Code/Code without Coinfection/CompleteCycle_DirectVertical_index_u2_Indirect3.m
- EVA_13530_Supplementary materials/Supplementary materials/Code/Code without Coinfection/CompleteCycle_DirectVertical_index_u3_Indirect1.m
- EVA_13530_Supplementary materials/Supplementary materials/Code/Code without Coinfection/CompleteCycle_DirectVertical_index_u3_Indirect2.m
- EVA_13530_Supplementary materials/Supplementary materials/Code/Code without Coinfection/CompleteCycle_DirectVertical_index_u3_Indirect3.m
- EVA_13530_Supplementary materials/Supplementary materials/Code/Code without Coinfection/CompleteCycle_EDV_Kb1_Ktheta1_Kgamma2.m
- EVA_13530_Supplementary materials/Supplementary materials/Code/Code without Coinfection/CompleteCycle_EDV_Kb1_u1_index1.m
- EVA_13530_Supplementary materials/Supplementary materials/Code/Code without Coinfection/CompleteCycle_EDV_Kb1_u1_index1_maxKq02.m
- EVA_13530_Supplementary materials/Supplementary materials/Code/Code without Coinfection/CompleteCycle_EDV_Kb1_u1_index2.m
- EVA_13530_Supplementary materials/Supplementary materials/Code/Code without Coinfection/CompleteCycle_EDV_Kb1_u1_index2_maxKq02.m
- EVA_13530_Supplementary materials/Supplementary materials/Code/Code without Coinfection/CompleteCycle_EDV_Kb1_u1_index3.m
- EVA_13530_Supplementary materials/Supplementary materials/Code/Code without Coinfection/CompleteCycle_EDV_Kb1_u1_index3_maxKq02.m
- EVA_13530_Supplementary materials/Supplementary materials/Code/Code without Coinfection/CompleteCycle_EDV_Kb1_u1_index4.m
- EVA_13530_Supplementary materials/Supplementary materials/Code/Code without Coinfection/CompleteCycle_EDV_Kb1_u1_index4_maxKq02.m
- EVA_13530_Supplementary materials/Supplementary materials/Code/Code without Coinfection/CompleteCycle_EDV_Kb1_u1_Kgamma05.m
- EVA_13530_Supplementary materials/Supplementary materials/Code/Code without Coinfection/CompleteCycle_EDV_Kb1_u1_Kgamma2.m
- EVA_13530_Supplementary materials/Supplementary materials/Code/Code without Coinfection/CompleteCycle_EDV_Kb1_u1_Kgamma5.m
- EVA_13530_Supplementary materials/Supplementary materials/Code/Code without Coinfection/CompleteCycle_Indirect_Rho35_Kb1_Kq01_index_u1.m
- EVA_13530_Supplementary materials/Supplementary materials/Code/Code without Coinfection/CompleteCycle_Indirect_Rho35_Kb1_Kq01_index_u2.m
- EVA_13530_Supplementary materials/Supplementary materials/Code/Code without Coinfection/CompleteCycle_Indirect_Rho35_Kb1_Kq01_index_u3.m
- EVA_13530_Supplementary materials/Supplementary materials/Code/Code without Coinfection/CompleteCycle_Indirect_Rho35_Kb1_Kq01_Kgammac3.m
- EVA_13530_Supplementary materials/Supplementary materials/Code/Code without Coinfection/CompleteCycle_Indirect_Rho35_Kb1_Kq2_index_u1.m
- EVA_13530_Supplementary materials/Supplementary materials/Code/Code without Coinfection/CompleteCycle_Indirect_Rho35_Kb1_Kq2_index_u2.m
- EVA_13530_Supplementary materials/Supplementary materials/Code/Code without Coinfection/CompleteCycle_Indirect_Rho35_Kb1_Kq2_index_u3.m
- EVA_13530_Supplementary materials/Supplementary materials/Code/Code without Coinfection/CompleteCycle_Indirect_Rho35_Kb1_Kq2_Kgammac3.m
- EVA_13530_Supplementary materials/Supplementary materials/Code/Code without Coinfection/CompleteCycle_Predation_Kb1_Kq1_u1_Ktheta2.m
- EVA_13530_Supplementary materials/Supplementary materials/Code/Code without Coinfection/CompleteCycle_Predation_Kb1_u1_Ktheta2_index1.m
- EVA_13530_Supplementary materials/Supplementary materials/Code/Code without Coinfection/CompleteCycle_Predation_Kb1_u1_Ktheta2_index3.m
- EVA_13530_Supplementary materials/Supplementary materials/Code/Code without Coinfection/data/
- EVA_13530_Supplementary materials/Supplementary materials/Code/Code without Coinfection/Eq_with_tau_rho.m
- EVA_13530_Supplementary materials/Supplementary materials/Code/Code without Coinfection/Figure_abundance.m
- EVA_13530_Supplementary materials/Supplementary materials/Code/Code without Coinfection/Figure_abundance_evolutionary_tree.m
- EVA_13530_Supplementary materials/Supplementary materials/Code/Code without Coinfection/Find_det_R0.m
- EVA_13530_Supplementary materials/Supplementary materials/Code/Code without Coinfection/find_singularity.m
- EVA_13530_Supplementary materials/Supplementary materials/Code/Code without Coinfection/find_sing_evol.m
- EVA_13530_Supplementary materials/Supplementary materials/Code/Code without Coinfection/Fnalpha.m
- EVA_13530_Supplementary materials/Supplementary materials/Code/Code without Coinfection/Fnbeta.m
- EVA_13530_Supplementary materials/Supplementary materials/Code/Code without Coinfection/Fndet_R0.m
- EVA_13530_Supplementary materials/Supplementary materials/Code/Code without Coinfection/Fndet_R0_2.m
- EVA_13530_Supplementary materials/Supplementary materials/Code/Code without Coinfection/FnD_c.m
- EVA_13530_Supplementary materials/Supplementary materials/Code/Code without Coinfection/Fneq.m
- EVA_13530_Supplementary materials/Supplementary materials/Code/Code without Coinfection/Fneq_P.m
- EVA_13530_Supplementary materials/Supplementary materials/Code/Code without Coinfection/FnESS_Branch_num.m
- EVA_13530_Supplementary materials/Supplementary materials/Code/Code without Coinfection/FnESS_Branch_num2.m
- EVA_13530_Supplementary materials/Supplementary materials/Code/Code without Coinfection/FnEvolution.m
- EVA_13530_Supplementary materials/Supplementary materials/Code/Code without Coinfection/FnE_c.m
- EVA_13530_Supplementary materials/Supplementary materials/Code/Code without Coinfection/FnE_m.m
- EVA_13530_Supplementary materials/Supplementary materials/Code/Code without Coinfection/FnF.m
- EVA_13530_Supplementary materials/Supplementary materials/Code/Code without Coinfection/FnF2.m
- EVA_13530_Supplementary materials/Supplementary materials/Code/Code without Coinfection/FnFP.m
- EVA_13530_Supplementary materials/Supplementary materials/Code/Code without Coinfection/FnFP2.m
- EVA_13530_Supplementary materials/Supplementary materials/Code/Code without Coinfection/FnFV.m
- EVA_13530_Supplementary materials/Supplementary materials/Code/Code without Coinfection/FnFV2.m
- EVA_13530_Supplementary materials/Supplementary materials/Code/Code without Coinfection/Fngamma.m
- EVA_13530_Supplementary materials/Supplementary materials/Code/Code without Coinfection/Fnif_Branch.m
- EVA_13530_Supplementary materials/Supplementary materials/Code/Code without Coinfection/Fnif_ESS.m
- EVA_13530_Supplementary materials/Supplementary materials/Code/Code without Coinfection/Fnindex.m
- EVA_13530_Supplementary materials/Supplementary materials/Code/Code without Coinfection/FnJudge2_3.m
- EVA_13530_Supplementary materials/Supplementary materials/Code/Code without Coinfection/FnMutualInvasion_3num.m
- EVA_13530_Supplementary materials/Supplementary materials/Code/Code without Coinfection/FnMutualInvasion_num.m
- EVA_13530_Supplementary materials/Supplementary materials/Code/Code without Coinfection/FnNewton.m
- EVA_13530_Supplementary materials/Supplementary materials/Code/Code without Coinfection/FnNewton2.m
- EVA_13530_Supplementary materials/Supplementary materials/Code/Code without Coinfection/Fnq.m
- EVA_13530_Supplementary materials/Supplementary materials/Code/Code without Coinfection/FnR0_num.m
- EVA_13530_Supplementary materials/Supplementary materials/Code/Code without Coinfection/FnR0_num2.m
- EVA_13530_Supplementary materials/Supplementary materials/Code/Code without Coinfection/Fnrho2.m
- EVA_13530_Supplementary materials/Supplementary materials/Code/Code without Coinfection/Fnsigma.m
- EVA_13530_Supplementary materials/Supplementary materials/Code/Code without Coinfection/Fntheta.m
- EVA_13530_Supplementary materials/Supplementary materials/Code/Code without Coinfection/Fntransmission_intensity.m
- EVA_13530_Supplementary materials/Supplementary materials/Code/Code without Coinfection/FnV_m.m
- EVA_13530_Supplementary materials/Supplementary materials/Code/Code without Coinfection/Fnxi.m
- EVA_13530_Supplementary materials/Supplementary materials/Code/Code without Coinfection/Jiama_CompleteCycle_Indirect_Rho35_Kb1_Kq1_Kgamma3.m
- EVA_13530_Supplementary materials/Supplementary materials/Code/Code without Coinfection/Jiama_CompleteCycle_Indirect_Rho35_Kb1_Kq2_Kgamma3.m
- EVA_13530_Supplementary materials/Supplementary materials/Code/Code without Coinfection/Jiami_CompleteCycle_Indirect_Rho35_Kb1_Kq1_u1_Ktheta.m
- EVA_13530_Supplementary materials/Supplementary materials/Code/Code without Coinfection/Jiami_CompleteCycle_Indirect_Rho35_Kb1_Kq2_u1_Ktheta.m
- EVA_13530_Supplementary materials/Supplementary materials/Code/Code without Coinfection/Jiami_CompleteCycle_Predation_Kb1_Kq1_u1_Ktheta2__Kgamma4.m
- EVA_13530_Supplementary materials/Supplementary materials/Code/Code without Coinfection/LHS_8para_N1e4_Criterion_correlation.m
- EVA_13530_Supplementary materials/Supplementary materials/Code/Code without Coinfection/LHS_8para_N1e4_Criterion_maximin.m
- EVA_13530_Supplementary materials/Supplementary materials/Code/Code without Coinfection/number_and_type_of_singularity.m
- EVA_13530_Supplementary materials/Supplementary materials/Code/Code without Coinfection/ScenarioJudgment_2.m
- EVA_13530_Supplementary materials/Supplementary materials/Code/Code without Coinfection/ScenarioJudgment_3.m
- EVA_13530_Supplementary materials/Supplementary materials/Code/Code without Coinfection/startParallel.m
- EVA_13530_Supplementary materials/Supplementary materials/Code/Code without Coinfection/startParallelAndSetCores.m
- EVA_13530_Supplementary materials/Supplementary materials/Code/Code without Coinfection/startParallelMinus.m
- EVA_13530_Supplementary materials/Supplementary materials/Code/Code without Coinfection/tau_parameter.m
- EVA_13530_Supplementary materials/Supplementary materials/DATA used in manuscript/
- EVA_13530_Supplementary materials/Supplementary materials/DATA used in manuscript/CompleteCycle_DirectVertical_index_u2_Indirect2.mat
- EVA_13530_Supplementary materials/Supplementary materials/DATA used in manuscript/CompleteCycle_Indirect_Rho35_Kb1_Kq01_index_u2.mat
- EVA_13530_Supplementary materials/Supplementary materials/DATA used in manuscript/CompleteCycle_Indirect_Rho35_Kb1_Kq01_Kgammac3.mat
- EVA_13530_Supplementary materials/Supplementary materials/DATA used in manuscript/CompleteCycle_Predation_Kb1_Kq1_u1_Ktheta2.mat
- EVA_13530_Supplementary materials/Supplementary materials/DATA used in manuscript/Figure_contourViru_Enviro_CatsMice.m
- EVA_13530_Supplementary materials/Supplementary materials/DATA used in manuscript/Figure_contourViru_Enviro_Oocysts.m
- EVA_13530_Supplementary materials/Supplementary materials/DATA used in manuscript/Figure_contourViru_TwoPredation.m
- EVA_13530_Supplementary materials/Supplementary materials/DATA used in manuscript/Figure_contourViru_Vertical_Direct.m
- EVA_13530_Supplementary materials/Supplementary materials/DATA used in manuscript/Figure_Correlation_coefficient.m
- EVA_13530_Supplementary materials/Supplementary materials/DATA used in manuscript/Figure_PIP_4areas.m
- EVA_13530_Supplementary materials/Supplementary materials/DATA used in manuscript/Figure_Sing_1para_Coinfect.m
- EVA_13530_Supplementary materials/Supplementary materials/DATA used in manuscript/Jiama_CompleteCycle_Indirect_Rho35_Kb1_Kq2_Kgamma3.mat
- EVA_13530_Supplementary materials/Supplementary materials/DATA used in manuscript/Jiami_CompleteCycle_Indirect_Rho35_Kb1_Kq2_u1_Ktheta.mat
- EVA_13530_Supplementary materials/Supplementary materials/DATA used in manuscript/LHS_8para_N1e4_Criterion_correlation.mat
- EVA_13530_Supplementary materials/Supplementary materials/DATA used in manuscript/LHS_Coinfection_h201_8para_N1e4_Criterion_correlation.mat
- EVA_13530_Supplementary materials/Supplementary materials/DATA used in manuscript/PIP_Afi.mat
- EVA_13530_Supplementary materials/Supplementary materials/DATA used in manuscript/PIP_Asi.mat
- EVA_13530_Supplementary materials/Supplementary materials/DATA used in manuscript/PIP_CenAmer.mat
- EVA_13530_Supplementary materials/Supplementary materials/DATA used in manuscript/PIP_Eur.mat
- EVA_13530_Supplementary materials/Supplementary materials/DATA used in manuscript/Sing_With_Kq.mat
- EVA_13530_Supplementary materials/Supplementary materials/DATA used in manuscript/Sing_With_Kq_h20.mat
- EVA_13530_Supplementary materials/Supplementary materials/DATA used in manuscript/Sing_With_Kq_h201.mat
- EVA_13530_Supplementary materials/Supplementary materials/DATA used in manuscript/Sing_With_Kq_h205.mat
- EVA_13530_Supplementary materials/Supplementary materials/DATA used in manuscript/Sing_With_Ktheta_h20.mat
- EVA_13530_Supplementary materials/Supplementary materials/DATA used in manuscript/Sing_With_Ktheta_h201.mat
- EVA_13530_Supplementary materials/Supplementary materials/DATA used in manuscript/Sing_With_Ktheta_h205.mat
- EVA_13530_Supplementary materials/Supplementary materials/DATA used in manuscript/Sing_With_u_h20.mat
- EVA_13530_Supplementary materials/Supplementary materials/DATA used in manuscript/Sing_With_u_h201.mat
- EVA_13530_Supplementary materials/Supplementary materials/DATA used in manuscript/Sing_With_u_h205.mat
- EVA_13530_Supplementary materials.rar
