# Supplementary material for: Virulence evolution of Toxoplasma gondii within a multi‐host system
Source: Evol Appl. 2023 Jan 23;16(3):721–37. doi: 10.1111/eva.13530 (PMC10033858; doi:10.1111/eva.13530)
Supplement: Supplementary file 1 — Appendix S1 [file EVA-16-721-s001.zip › EVA_13530_Supplementary materials/Supplementary materials/Code/Code with Coinfection/alpharm.m]

%*******************************************************************************************
%                                                 ÓÐÏÞ²î·Ö·¨Çó¸ø¶¨a_r,a_mÊ±R0µÄÖµ
%*******************************************************************************************
clear all ;tic;

%%
%-----------------------------------------------------------------------
%  ¾Ö²¿±äÁ¿È¡Öµ
b = 100*[0.045 6.75 0.05 3];  % 100*[0.06 1.8 0.05 3];   N=[200 2000 500 1e6]    % 100*[0.045 6.75 0.05 3];   N=[150 7500 500 1e6]                 
d = [0.03 0.09 0.01 0.0003]; 
rho1 =60*1e-5;
rho2_c = 0;
xi = 0.2;
alpha_c = 0.08;
sigama_v = 0.04;       
u = 1;   %%%%
theta_c1 = 1;
theta_c2 = 1;
theta_kappa = 1;
Gamma_c1 = [1 1 1];
Gamma_c2 = [1 1 1];
Gamma_kappa = 2*[1 1 0.24];
beta_c1 = [1 1];
beta_c2 = [1 1];
beta_kappa = [1 0.6];
q_c1 = [1 0.45 0.6];
q_c2 = [1 1 1];
q_kappa = [0.2 0.1 1.3];
h_1=10;
h_2=0.3;
c_rm=0;
alpha_rm=0;
%%
%-----------------------------------------------------------------------
%  Ïà¹Ø²ÎÊýÉèÖÃ
step_tau = 2e-5;
Min_taur = 0.005;
Max_taur = 10;
amount = 2000;
mutual_flag=1;

% A = load('4_parameter.mat');
% matr = A.DATA;
% m = 24;
% alpha_c = matr(m,1);    u = matr(m,2);    beta_c1 = [matr(m,3), 0.3];    q_c1 = [matr(m,4), 0.45, 0.6];    Singularity = matr(m,5);
%%
%-----------------------------------------------------------------------
%  º¯ÊýÖ÷Ìå


%%
%************************************************
%         ÁÐ³ötauÔÚ¶ÔÓ¦Çø¼äÄÚËùÓÐR0µÄÒ»½×µ¼
%************************************************
clear taur;
clear taum;
kk=1;
ii = 1;

for tau_r = Min_taur:(Max_taur-Min_taur)/100:Max_taur
%     disp(['Çó½âtaumÕýÔÚ½øÐÐµÚ: ',num2str(ii),' ²½']);
    is_find_taum = 0;
    j = 1;
    k = 1;
    Newton = FnNewton(tau_r, b, d, rho1, rho2_c, xi, alpha_c, sigama_v, u, theta_c1, theta_c2, theta_kappa, ...
        Gamma_c1, Gamma_c2, Gamma_kappa, beta_c1, beta_c2, beta_kappa, q_c1, q_c2, q_kappa);
    X_eq0 = Newton{1};
    clear R0;
    for tau_m0 = Min_taur:(Max_taur-Min_taur)/amount:Max_taur
        FV = FnFV(X_eq0,tau_r,tau_m0, b, d, rho1, rho2_c, xi, alpha_c, sigama_v, u, theta_c1, theta_c2, theta_kappa, ...
            Gamma_c1, Gamma_c2, Gamma_kappa, beta_c1, beta_c2, beta_kappa, q_c1, q_c2, q_kappa, h_1, h_2, c_rm, alpha_rm);
        R0(k,1) = max(eig(FV));
        k = k+1;    
    end
    ii = ii+1;
    tau_m0 = (Min_taur:(Max_taur-Min_taur)/amount:Max_taur)';
    [r,c] = size(R0);
    clear N;
    for i = 3:(r-2)
        if sign(R0(i,1)-1)*sign(R0(i+1,1)-1)==-1 && abs(R0(i,1)-1) < 0.1&& abs(R0(i+1,1)-1) < 0.1
            N(j,1) = i;
            is_find_taum = 1;
            j = j+1;
        end
    end
    if is_find_taum ~= 1
        N = 0;
    end

   if N(size(N,1),1) ~=0
       for j = 1:size(N,1)
             min_R = min(abs(R0((N(j,1)-2):(N(j,1)+2),1)-1));  
             n_taum = find(abs(R0-1) == min_R);
             taum(kk,1) = tau_m0(n_taum,1);
             taur(kk,1) = tau_r;
             kk = kk+1;
       end
   else
       continue;
   end
end
alphar = 1-exp(-alpha_c.*taur);
alpham = 1-exp(-alpha_c.*taum);
figure;
[r,c]=size(taum);
for i=1:r
    if abs(taum(i,1)-taur(i,1))/taur(i,1)>1e-3
%         scatter(alphar(i,1),alpham(i,1),10,'k','filled');
        scatter(taur(i,1),taum(i,1),10,'k','filled');
        hold on;
            if mutual_flag==1
                scatter(taum(i,1),taur(i,1),19,'k','filled');
                hold on;
            end
    end
end


    %%
%     %************************************************
%     %         ÕÒÆæµã(R0Ò»½×µ¼Îª0)
%     %************************************************
    clear k;
    clear ii;
    k = 1;
    ii = 1;
    aa = linspace(Min_taur,Max_taur);
%     aa = linspace(1-exp(-alpha_c.*Min_taur),1-exp(-alpha_c.*Max_taur));
    plot(aa,aa,'k-.','LineWidth',0.5);
    hold on;
    
    for tau = Min_taur:(Max_taur-Min_taur)/amount:Max_taur
        det_R0(k,1) = Fndet_R0(tau, b, d, rho1, rho2_c, xi, alpha_c, sigama_v, u, theta_c1, theta_c2, theta_kappa, ...
            Gamma_c1, Gamma_c2, Gamma_kappa, beta_c1, beta_c2, beta_kappa, q_c1, q_c2, q_kappa, h_1, h_2, c_rm, alpha_rm);
        k = k+1;
    end
    
    clear  tau ;
    clear N ;
    kk = 1;
    j = 1;
    is_find_singular = 0;
    tau = (Min_taur:(Max_taur-Min_taur)/amount:Max_taur)';
    [r,c] = size(det_R0);
    for i = 1:r-1
        if sign(det_R0(i,1))*sign(det_R0(i+1,1))==-1 && (abs(det_R0(i,1)) < 0.015|| abs(det_R0(i+1,1)) < 0.015)
            N(j,1) = i;
            is_find_singular = 1;
            j = j+1;
        end
    end
    if is_find_singular ~= 1
        N = 0;
    end

   if N(size(N,1),1) ~=0
       for j = 1:size(N,1)
             min_detR = min(abs(det_R0((N(j,1)-1):(N(j,1)+1),1)));  
             n_singular = find(abs(det_R0) == min_detR);
             sing_tau(j,1) = tau(n_singular,1);
       end
   end
  sin_alpha = 1-exp(-alpha_c.*sing_tau);
   for i = 1:size(sing_tau,1)
    ESS_Branch = FnESS_Branch_num(sing_tau(i,1), b, d, rho1, rho2_c, xi, alpha_c, sigama_v, u, theta_c1, theta_c2, theta_kappa, ...
            Gamma_c1, Gamma_c2, Gamma_kappa, beta_c1, beta_c2, beta_kappa, q_c1, q_c2, q_kappa, h_1, h_2, c_rm, alpha_rm);
    ESS(i,1) = ESS_Branch(1);
    Branch(i,1) = ESS_Branch(2);
    if (ESS(i,1)+Branch(i,1))>0.0
        plot(sing_tau(i,1),sing_tau(i,1),'.','Color','r','markerSize',30);
%         plot(sin_alpha(i,0),sin_alpha(i,1),'.','Color','r','markerSize',30);
        hold on;  
    elseif ESS(i,1)>0.0
        plot(sing_tau(i,1),sing_tau(i,1),'.','Color',[0 0.7 0],'markerSize',30);
%         plot(sin_alpha(i,1),sin_alpha(i,1),'.','Color',[0 0.7 0],'markerSize',30);
        hold on;
    else
        plot(sing_tau(i,1),sing_tau(i,1),'.','Color','b','markerSize',30);
%         plot(sin_alpha(i,1),sin_alpha(i,1),'.','Color','b','markerSize',30);
        hold on;
    end
   end
% 
%     %%
%     %************************************************
%     %         µÈÇãÏß
%     %************************************************
%     clear k kk det_R0 min_detR;
%     clear m;
%     clear ii;
%     kk = 1;
%     if mutual_flag == 1
%         ii = 1;
%         for x1 =  Min_taur:(Max_taur-Min_taur)/400:Max_taur    
%             disp(['Çó½âµÈÇãÏßÕýÔÚ½øÐÐµÚ: ',num2str(ii),' ²½']);
%             clear det_R0 x20
%             k=1;
%             is_found_x2 = 0;
%             for x2_0 = Min_taur:(Max_taur-Min_taur)/amount:Max_taur     
%                 if FnMutualInvasion_num(x1,x2_0, b, d, rho1, rho2_c, xi, alpha_c, sigama_v, u, theta_c1, theta_c2, theta_kappa, ...
%                         Gamma_c1, Gamma_c2, Gamma_kappa, beta_c1, beta_c2, beta_kappa, q_c1, q_c2, q_kappa) ==1
%                     det_R0(k,1) = Fndet_R0_2(x1, x2_0, x2_0,  b, d, rho1, rho2_c, xi, alpha_c, sigama_v, u, theta_c1, theta_c2, theta_kappa, ...
%                         Gamma_c1, Gamma_c2, Gamma_kappa, beta_c1, beta_c2, beta_kappa, q_c1, q_c2, q_kappa);
%                     x20(k,1) = x2_0;
%                     k = k+1;
%                 end
%             end
%             clear N ;
%             if k >1
%                 j = 1;
%                 [r,c] = size(det_R0);
%                 for i = 2 : (r-3)
%                     if sign(det_R0(i,1))*sign(det_R0(i+1,1))==-1 && (abs(det_R0(i,1)) < 0.01 && abs(det_R0(i+1,1)) < 0.01)
%                         N(j,1) = i;
%                         is_found_x2 = 1;
%                         j = j+1;
%                     end
%                 end
%                 if is_found_x2 ~= 1
%                     N = 0;
%                 end
%                 if N(size(N,1),1) ~=0
%                     for j = 1:size(N,1)
%                         min_detR = min(abs(det_R0((N(j,1)-2):(N(j,1)+2),1)));  
%                         sing_x2 = x20(abs(det_R0) == min_detR);
%                         if abs(x1-sing_x2)/x1>1e-2
%                             ifESS = FnESS_Branch_num2(x1,sing_x2,sing_x2, b, d, rho1, rho2_c, xi, alpha_c, sigama_v, u, theta_c1, theta_c2, theta_kappa, ...
%                                 Gamma_c1, Gamma_c2, Gamma_kappa, beta_c1, beta_c2, beta_kappa, q_c1, q_c2, q_kappa);
%                             if_ESS(kk,1) = ifESS(2);
%                             x_singular(kk,1) = x1;
%                             x_singular(kk,2) = sing_x2;                            
%                             kk = kk+1;
%                         end
%                     end
% %                 else
% %                     min_detR = min(abs(det_R0));
% %                     if min_detR<1e-4
% %                         n_x2 = find(abs(det_R0) == min_detR);
% %                         x_singular(kk,1) = x1;
% %                         x_singular(kk,2) = x20(n_x2,1);
% %                         ess = FnESS_Branch_num2(x_singular(kk,1),x_singular(kk,2),x_singular(kk,2), b, d, rho1, rho2_c, xi, alpha_c, sigama_v, u, theta_c1, theta_c2, theta_kappa, ...
% %                             Gamma_c1, Gamma_c2, Gamma_kappa, beta_c1, beta_c2, beta_kappa, q_c1, q_c2, q_kappa);
% %                         if_ESS(kk,1) = ess(2);
% %                         kk = kk+1;
% %                     end
%                 end
%             end
%             ii = ii+1;
%         end
%     end
%     
%     [r c] = size( x_singular);
%     for i = 1:r
%         if if_ESS(i,1) < 0
%             plot(x_singular(i,1),x_singular(i,2),'.','Color','c','markerSize',5);
%             hold on;
%             plot(x_singular(i,2),x_singular(i,1),'.','Color','m','markerSize',5);
%             hold on;
%         else
%             plot(x_singular(i,1),x_singular(i,2),'*','Color',[0.68,0.92,1],'markerSize',1.5);
%             hold on;
%             plot(x_singular(i,2),x_singular(i,1),'*','Color',[1,0.6,0.78],'markerSize',1.5);
%             hold on;
%         end
%     end
%     
%     
    xlabel('\alpha_r','FontName','Times New Roman','FontSize',18, 'FontWeight','bold','Color','k');
    ylabel('\alpha_m','FontName','Times New Roman','FontSize',18, 'FontWeight','bold','Color','k');
    set(gcf,'unit','centimeters','position',[8 8 12 12]);
    set(gca,'Position',[.15 .15 .75 .75]);
    set(gca,'FontName','Times New Roman','FontSize' , 14);
    box on;
    toc;
