# Supplementary material for: Virulence evolution of Toxoplasma gondii within a multi‐host system
Source: Evol Appl. 2023 Jan 23;16(3):721–37. doi: 10.1111/eva.13530 (PMC10033858; doi:10.1111/eva.13530)
Supplement: Supplementary file 1 — Appendix S1 [file EVA-16-721-s001.zip › EVA_13530_Supplementary materials/Supplementary materials/Code/Code with Coinfection/batRUN.m]

% --------------------- BU -------------------------
LHS_Coinfection_h201_8para_N1e4_Criterion_correlation
LHS_Coinfection_h201_8para_N1e4_Criterion_maximin
LHS_Coinfection_h201_8para_N1e4_Criterion_none
LHS_Coinfection_h205_8para_N1e4_Criterion_correlation
LHS_Coinfection_h205_8para_N1e4_Criterion_maximin
LHS_Coinfection_h205_8para_N1e4_Criterion_none
LHS_Coinfection_h21_8para_N1e4_Criterion_correlation
LHS_Coinfection_h21_8para_N1e4_Criterion_maximin
LHS_Coinfection_h21_8para_N1e4_Criterion_none
%
exit
