# Supplementary material for: Virulence evolution of Toxoplasma gondii within a multi‐host system
Source: Evol Appl. 2023 Jan 23;16(3):721–37. doi: 10.1111/eva.13530 (PMC10033858; doi:10.1111/eva.13530)
Supplement: Supplementary file 1 — Appendix S1 [file EVA-16-721-s001.zip › EVA_13530_Supplementary materials/Supplementary materials/Code/Code with Coinfection/Coinfection_4Para_Predation_Kb1_u1_Ktheta2_index3.m]

%*******************************************************************************************
%                                                 ÇóÊ¹µÃÆæµãÎª·Ö²íµãµÄ²ÎÊý¼¯ºÏ
%*******************************************************************************************
clear all ;tic;
% startParallel(1)
% startParallelMinus(8)
startParallelAndSetCores(24)
%%
%-----------------------------------------------------------------------
%  ¾Ö²¿±äÁ¿È¡Öµ
b = 100*[0.045 6.75 0.05 3];  % 100*[0.06 1.8 0.05 3];   N=[200 2000 500 1e6]    % 100*[0.045 6.75 0.05 3];   N=[150 7500 500 1e6]                 
d = [0.03 0.09 0.01 0.0003]; 
% rho1 = 35*1e-5;
% rho2_c = 0;
xi = 0.2;
alpha_c = 0.08;
sigama_v = 0.04;       
u = 1;   %%%%
theta_c1 = 1;
theta_c2 = 1;
theta_kappa = 2;
Gamma_c1 = 1*[1 1 1];
Gamma_c2 = [1 1 1];
% Gamma_kappa = 0.5*[1 1 0.24];
beta_c1 = [1 0.6];
beta_c2 = [1 1];
beta_kappa = [1 1.2];
q_c1 = [1 0.45 0.6];
q_c2 = [1 1 1];
% q_kappa = [2 2 1.3];
h_1=10;
% h_2=0.5;
c_rm=0;
alpha_rm=0;
%%
%-----------------------------------------------------------------------
%  Ïà¹Ø²ÎÊýÉèÖÃ
Min_taur = 0.02;
Max_taur = 20;
amount = 2000;
%%
%-----------------------------------------------------------------------
%  º¯ÊýÖ÷Ìå
%%
%~~~~~~~~~~~~~~~~~~~~~~~~~~~~~~~~~~~~~~~~~~~
%         ÁÐ³ö²ÎÊýÈ¡Öµ¼¯ºÏ
%~~~~~~~~~~~~~~~~~~~~~~~~~~~~~~~~~~~~~~~~~~~
[X,Y] = meshgrid((1:1:80)*1e-5, (1:1:80)*1e-5); 
[r_Xii,c_Xii] = size(X);
data_XY = cell(r_Xii,c_Xii);
for i = 1 : r_Xii
    for j = 1 : c_Xii
        data_XY{i,j} = [X(i,j),Y(i,j)];
    end
end
data_XY = reshape(data_XY,r_Xii*c_Xii,1);
r_XY = size(data_XY,1);

[X2,Y2] = meshgrid(0.25:0.25:5, [0.01, 0.1, 0.5]);   %¸ø¶¨²ÎÊý·¶Î§
[r_Xii_2,c_Xii_2] = size(X2);
data_X2Y2 = cell(r_Xii_2,c_Xii_2);
for i = 1 : r_Xii_2
    for j = 1 : c_Xii_2
        data_X2Y2{i,j} = [X2(i,j),Y2(i,j)];
    end
end
data_X2Y2 = reshape(data_X2Y2,r_Xii_2*c_Xii_2,1);
r_X2Y2 = size(data_X2Y2,1);
r_XYZ = [r_XY,r_X2Y2];

%%
%~~~~~~~~~~~~~~~~~~~~~~~~~~~~~~~~~~~~~~~~~~~
%         ±£´æÊý¾ÝÎªÎÄ±¾¸ñÊ½
%~~~~~~~~~~~~~~~~~~~~~~~~~~~~~~~~~~~~~~~~~~~
s_case='Coinfection_4Para_Predation_Kb1_u1_Ktheta2_index3';
outfile=strcat(['./data/',s_case,'.dat']);
fout=fopen(outfile,'w');
%-----------------------------------------------------------------------
%        ÎÄ±¾¿ªÍ·Ïà¹Ø²ÎÊýÐÅÏ¢
fprintf(fout,'%% ------------  %s and Singularity of Branch --------------\n',s_case);
fprintf(fout,'%%\n');
fprintf(fout,'%%                           %s\n',datestr(now,0));
fprintf(fout,'%%\n');
%%
%~~~~~~~~~~~~~~~~~~~~~~~~~~~~~~~~~~~~~~~~~~~
%         ²ÎÊýÎ¨Ò»È·¶¨Ê±ÕÒ·Ö²íµã
%~~~~~~~~~~~~~~~~~~~~~~~~~~~~~~~~~~~~~~~~~~~
q_matrix = [0.1, 0.5, 1, 2.5];
index_q = 3;
q_kappa = q_matrix(index_q);    
total_num = r_XY*r_X2Y2;
DATA{1,1}=[];
parfor ii = 1:total_num
    det_R0 = [];
    parameter = [];
    is_find_singular = 0;
    j = 1;
    k = 1;
    [ index_Para ] = Fnindex( ii,r_XYZ );
    index_XY = index_Para(1);
    index_X2Y2 = index_Para(2);
    matr = [data_XY{index_XY},data_X2Y2{index_X2Y2}];
    rho1 = matr(1);   rho2_c = matr(2);    Gamma_kappa = matr(3);    h_2 = matr(4);
%-----------------------------------------------------------------------
%        ÁÐ³ötauÔÚ¶ÔÓ¦Çø¼äÄÚËùÓÐR0µÄÒ»½×µ¼
    for tau = Min_taur:(Max_taur-Min_taur)/amount:Max_taur
        det_R0(k,1) = Fndet_R0(tau, b, d, rho1, rho2_c, xi, alpha_c, sigama_v, u, theta_c1, theta_c2, theta_kappa, ...
            Gamma_c1, Gamma_c2, Gamma_kappa, beta_c1, beta_c2, beta_kappa, q_c1, q_c2, q_kappa, h_1, h_2, c_rm, alpha_rm);
        k = k+1;
    end
%-----------------------------------------------------------------------
%        ÕÒÆæµã(R0Ò»½×µ¼Îª0)
    tau = (Min_taur:(Max_taur-Min_taur)/amount:Max_taur)';
    r = size(det_R0,1);
    N = [];
    for i = 3:(r-2)
        if sign(det_R0(i,1))*sign(det_R0(i+1,1)) == -1 && (abs(det_R0(i,1)) < 0.05|| abs(det_R0(i+1,1)) < 0.05) && (det_R0(i,1) ~= 100 && det_R0(i+1,1) ~= 100)
            N(j,1) = i; 
            is_find_singular = 1;
            j = j+1;
        end
    end
    if is_find_singular ~= 1
        N = 0;
    end
%-----------------------------------------------------------------------
%        ÅÐ¶ÏÆæµãÊÇ·ñÎª·Ö²íµã
   if N(size(N,1),1) ~=0
       singularity_matrix = 0;
       tau_matrix = [0,0,0,0];
       for jj = 1:size(N,1)
             min_detR = min(abs(det_R0((N(jj,1)-2):(N(jj,1)+2),1)));  
             n_index = find(abs(det_R0((N(jj,1)-2):(N(jj,1)+2),1)) == min_detR);
             singularity= tau((N(jj,1)-2)+n_index(1)-1);
             find_branch = Fnif_Branch(singularity, b, d, rho1, rho2_c, xi, alpha_c, sigama_v, u, theta_c1, theta_c2, theta_kappa, ...
                 Gamma_c1, Gamma_c2, Gamma_kappa, beta_c1, beta_c2, beta_kappa, q_c1, q_c2, q_kappa, h_1, h_2, c_rm, alpha_rm);
             singularity_matrix = singularity_matrix+find_branch*10^(jj-1);
             tau_matrix(jj) = singularity;%Fnalpha(singularity, alpha_c)
       end
       DATA{ii,1} = [matr,tau_matrix(1,1:4),singularity_matrix];
   end
end
DATA = cell2mat(DATA);
% save (s_case,'DATA');
toc;
%%
%-----------------------------------------------------------------------
%        Ð´ÈëÏà¹ØÊý¾Ý
for i=1:size(DATA,1)
    for j = 1:size(DATA,2)-1
        fprintf(fout,'%f\t',DATA(i,j));
    end
    fprintf(fout,'%5d\n',DATA(i,end));
end
%-----------------------------------------------------------------------
%        ¼ÆËãÍê³É¼°ËùÓÃÊ±¼ä
fprintf(fout,'%%                          \n');
fprintf(fout,'%%   Computation end time =  %s\n',datestr(now,0));
fprintf(fout,'%%   Time used =  %f minutes\n',toc/60.0);
fclose(fout);
%-----------------------------------------------------------------------
%        ¹Ø±Õ²¢ÐÐ
% matlabpool close;
outfile_mat=strcat(['./data/',s_case,'.mat']);
save (outfile_mat);
