# Supplementary material for: Virulence evolution of Toxoplasma gondii within a multi‐host system
Source: Evol Appl. 2023 Jan 23;16(3):721–37. doi: 10.1111/eva.13530 (PMC10033858; doi:10.1111/eva.13530)
Supplement: Supplementary file 1 — Appendix S1 [file EVA-16-721-s001.zip › EVA_13530_Supplementary materials/Supplementary materials/Code/Code with Coinfection/Eq_with_tau_rho.m]

%*******************************************************************************************
%                                                 ÇóµØ·½²¡Æ½ºâ½âËæ²¶Ê³¡¢¶¾ËØµÄ±ä»¯ÔÆÍ¼
%*******************************************************************************************
clear all ;tic;
% startParallel(2)
% % startParallelMinus(1);
%%
%-----------------------------------------------------------------------
%  ¾Ö²¿±äÁ¿È¡Öµ
b = [1 5 2 1];                        
d = [0.02 0.01 0.1 0.1]; 
rho1 = 0.0012;
rho2_c = 0.005;%0.05;
xi = 0.2;
alpha_c = 0.08;
sigama_v = 0.04 ;       
u = 0.8; 
theta_c1 = 0.45 ;
theta_c2 = 1;
theta_kappa = 0.1;
Gamma_c1 = [1 1 1];
Gamma_c2 = [1 1 1];
Gamma_kappa = [0.1 0.1 0.24];
beta_c1 = [1 1];
beta_c2 = [1 1.5];
beta_kappa = [0.1 1.2];
q_c1 = [1 0.45 0.6];
q_c2 = [1 1 1];
q_kappa = [0.03 2 1.3];
%%
%-----------------------------------------------------------------------
%  Ïà¹Ø²ÎÊýÉèÖÃ
Min_taur = 0.2;
Max_taur = 10;
amount = 2000;
%%
%-----------------------------------------------------------------------
%  º¯ÊýÖ÷Ìå
%%
%~~~~~~~~~~~~~~~~~~~~~~~~~~~~~~~~~~~~~~~~~~~
%         ÁÐ³ö²ÎÊýÈ¡Öµ¼¯ºÏ
%~~~~~~~~~~~~~~~~~~~~~~~~~~~~~~~~~~~~~~~~~~~
string1 = '\rho1';     %ÒÀÇé¿ö×öµ÷Õû%
string2 = '\tau';     %ÒÀÇé¿ö×öµ÷Õû%
[X,Y] = meshgrid(0.0002:0.0002:0.02, 0.2:0.1:10);   %¸ø¶¨²ÎÊý·¶Î§
[r_Xii,c_Xii] = size(X);
data_XY = cell(r_Xii,c_Xii);
for i = 1 : r_Xii
    for j = 1 : c_Xii
        data_XY{i,j} = [X(i,j),Y(i,j)];
    end
end
data_XY = reshape(data_XY,r_Xii*c_Xii,1);
data_XY = cell2mat(data_XY);
r_XY = size(data_XY,1);

Eq_X = zeros(r_XY,7);   flag = -100*ones(r_XY,1); 
for ii = 1 : r_XY
%     [ index_Para ] = Fnindex( ii,r_XY );
%     index_XY = index_Para(1);
%     matr = data_XY{index_XY};
    rho1 = data_XY(ii,1);  tau = data_XY(ii,2);  
    eq_X = FnNewton(tau, b, d, rho1, rho2_c, xi, alpha_c, sigama_v, u, theta_c1, theta_c2, theta_kappa, ...
        Gamma_c1, Gamma_c2, Gamma_kappa, beta_c1, beta_c2, beta_kappa, q_c1, q_c2, q_kappa);
    Eq_X(ii,:) = eq_X{1};
    flag(ii,:)=eq_X{2};   
end
%%
%  ²ÎÊý±ä»¯Ê±ÏµÍ³´ïµ½Æ½ºâÌ¬½âµÄ¼¯ºÏ
%-----DATA_eq = [Sc, Ic, Sm, Im, Si, Sh, P ];-----%
S_c = Eq_X(:,1);   I_c = Eq_X(:,2);   S_m = Eq_X(:,3);   I_m = Eq_X(:,4);   N_m = S_m+I_m;   P = Eq_X(:,7);
matrix_rho = data_XY(:,1);   matrix_tau = data_XY(:,2);
[xq,yq] = meshgrid(linspace(min(matrix_rho),max(matrix_rho)),linspace(min(matrix_tau),max(matrix_tau)));

%%
figure; 
%------S_m-----%
[XX,YY,Z_S_m]=griddata(matrix_rho(flag==1),matrix_tau(flag==1),S_m(flag==1),xq,yq);   warning off;
pcolor(XX,YY,Z_S_m);shading interp;
colormap (jet)   %---É«´øÑÕÉ«---%
% caxis([0.07,0.3]);
colorbar('location','EastOutside');
set(gcf,'unit','centimeters','position',[6 6 15 15]);
set(gca,'Position',[.15 .18 .7 .7]);
set(gca,'FontName','Times New Roman','FontSize' , 10);
title(['S_m'],'FontName','Times New Roman','FontSize',16, 'FontWeight','bold','Color','k');     %ÒÀÇé¿ö×öµ÷Õû%
xlabel(string1,'FontName','Times New Roman','FontSize',14, 'FontWeight','bold','Color','k');
ylabel(string2,'FontName','Times New Roman','FontSize',14, 'FontWeight','bold','Color','k');
% zlabel('Virulence','FontName','Times New Roman','FontSize',14, 'FontWeight','bold','Color','k');
axis square;


%%
figure;
set(gcf,'unit','centimeters','position',[8 2 20 15]);
%------ S_c-----%
subplot(2,2,1);
[XX,YY,ZZ_S_c]=griddata(matrix_rho(flag==1),matrix_tau(flag==1),S_c(flag==1),xq,yq);   warning off;
pcolor(XX,YY,ZZ_S_c);shading interp;
title(['S_c'], 'FontWeight','bold');   xlabel(string1);   ylabel(string2);
colormap (jet)   %---É«´øÑÕÉ«---%
colorbar('location','EastOutside');
% caxis([0,1]); set(colorbar,'ylim',[0,1],'ytick',linspace(0,1,6))
%------I_c-----%
subplot(2,2,2);
[XX,YY,ZZ_I_c]=griddata(matrix_rho(flag==1),matrix_tau(flag==1),I_c(flag==1),xq,yq);   warning off;
pcolor(XX,YY,ZZ_I_c);shading interp;
title(['I_c'], 'FontWeight','bold');   xlabel(string1);   ylabel(string2);
colormap (jet)   %---É«´øÑÕÉ«---%
colorbar('location','EastOutside');
% caxis([0,1]); set(colorbar,'ylim',[0,1],'ytick',linspace(0,1,6))
%------P-----%
subplot(2,2,3);
[XX,YY,ZZ_P]=griddata(matrix_rho(flag==1),matrix_tau(flag==1),P(flag==1),xq,yq);   warning off;
pcolor(XX,YY,ZZ_P);shading interp;
title(['P'], 'FontWeight','bold');   xlabel(string1);   ylabel(string2);
colormap (jet)   %---É«´øÑÕÉ«---%
colorbar('location','EastOutside');
% caxis([0,1]); set(colorbar,'ylim',[0,1],'ytick',linspace(0,1,6))

%%
figure;
set(gcf,'unit','centimeters','position',[8 2 20 15]);
%------ S_m-----%
subplot(2,2,1);
[XX,YY,ZZ_S_m]=griddata(matrix_rho(flag==1),matrix_tau(flag==1),S_m(flag==1),xq,yq);   warning off;
pcolor(XX,YY,ZZ_S_m);shading interp;
title(['S_m'], 'FontWeight','bold');   xlabel(string1);   ylabel(string2);
colormap (jet)   %---É«´øÑÕÉ«---%
colorbar('location','EastOutside');
% caxis([0,1]); set(colorbar,'ylim',[0,1],'ytick',linspace(0,1,6))
%------I_m-----%
subplot(2,2,2);
[XX,YY,ZZ_I_m]=griddata(matrix_rho(flag==1),matrix_tau(flag==1),I_m(flag==1),xq,yq);   warning off;
pcolor(XX,YY,ZZ_I_m);shading interp;
title(['I_m'], 'FontWeight','bold');   xlabel(string1);   ylabel(string2);
colormap (jet)   %---É«´øÑÕÉ«---%
colorbar('location','EastOutside');
% caxis([0,1]); set(colorbar,'ylim',[0,1],'ytick',linspace(0,1,6))
%------N_m-----%
subplot(2,2,3);
[XX,YY,ZZ_N_m]=griddata(matrix_rho(flag==1),matrix_tau(flag==1),N_m(flag==1),xq,yq);   warning off;
pcolor(XX,YY,ZZ_N_m);shading interp;
title(['N_m'], 'FontWeight','bold');   xlabel(string1);   ylabel(string2);
colormap (jet)   %---É«´øÑÕÉ«---%
colorbar('location','EastOutside');
% caxis([0,1]); set(colorbar,'ylim',[0,1],'ytick',linspace(0,1,6))
toc;
