# Supplementary material for: Virulence evolution of Toxoplasma gondii within a multi‐host system
Source: Evol Appl. 2023 Jan 23;16(3):721–37. doi: 10.1111/eva.13530 (PMC10033858; doi:10.1111/eva.13530)
Supplement: Supplementary file 1 — Appendix S1 [file EVA-16-721-s001.zip › EVA_13530_Supplementary materials/Supplementary materials/Code/Code with Coinfection/Figure_abundance.m]

%*******************************************************************************************
%                                                 ÓÐ²¡Æ½ºâÊ±£¬¸÷ËÞÖ÷µÄ·á¶ÈÓë²ÎÊý¼äµÄ¹ØÏµ
%*******************************************************************************************
clear all ;tic;

%%
%-----------------------------------------------------------------------
load('tau_kappa_q0.mat');
%%
%-----------------------------------------------------------------------
%  ¾Ö²¿±äÁ¿È¡Öµ
% b = [1 5 2 10];                        
% d = [0.2 0.1 0.1 0.1]; 
% rho1 = 0.045;
% rho2_c = 0.015;
% xi = 0.2;
% alpha_c = 0.1;
% sigama_v = 0.1 ;       
% u = 0.5; 
% theta_c1 = 0.45;
% theta_c2 = 1;
% theta_kappa = 0.1;
% Gamma_c1 = [0.3 0.3 0.3];
% Gamma_c2 = [1 1 1];
% Gamma_kappa = [0.1 0.1 0.24];
% beta_c1 = [1 0.1];
% beta_c2 = [1 1];
% beta_kappa = [0.1 1.2];
% q_c1 = [1 0.7 0.6];
% q_c2 = [1 1 1];
% q_kappa = [0.05 2 1.3];
b(3:4) = [2 10];                        
d(3:4) = [0.1 0.1]; 
Gamma_c1(3) = [0.3];
Gamma_c2(3) = [1];
Gamma_kappa(3) = [1];
beta_c1(2) = [0.05];
beta_c2(2) = [1];
beta_kappa(2) = [1];
q_c1(2:3) = [0.7 0.6];
q_c2(2:3) = [1 1];
q_kappa(2:3) = [1 1];
%%
%-----------------------------------------------------------------------
%  Ïà¹Ø²ÎÊýÉèÖÃ
step_tau = 2e-5;
Min_taur = 0.005;
Max_taur = 35;
amount = 2000;
mutual_flag=1;
%--------------------------------------------------------------------
%  ¸ø¶¨¶¾ËØÇéÐÎÏÂµÄÆ½ºâ
tau = 12;
num_iter = 50; 
%%
%-----------------------------------------------------------------------
%  º¯ÊýÖ÷Ìå


%%
%************************************************
%         Æ½ºâÊ±ËÞÖ÷ÊýÁ¿Ëæ²ÎÊýµÄ±ä»¯
%************************************************
kk = 1;
num_iter = size(data,1);
eq_data = zeros(num_iter,8);
parameter = zeros(num_iter,1);
string = '\kappa_{\beta_cm}';
for ii = 1:num_iter
    q_kappa = data(ii,1);
%     Gamma_c1(2) = 0.5;
    tau = data(ii,2);
    temp = q_kappa;
    beta(ii,:) = Fnbeta(tau, beta_c1, beta_c2, beta_kappa);
    q(ii,:) = Fnq(tau, q_c1, q_c2, q_kappa);
    gamma(ii,:) = Fngamma(tau, Gamma_c1, Gamma_c2, Gamma_kappa);
    alpha(ii,:) = Fnalpha(tau, alpha_c);
    Newton_0 = FnNewton(tau, b, d, rho1, rho2_c, xi, alpha_c, sigama_v, u, theta_c1, theta_c2, theta_kappa, ...
        Gamma_c1, Gamma_c2, Gamma_kappa, beta_c1, beta_c2, beta_kappa, q_c1, q_c2, q_kappa);
    X_eq0 = Newton_0{1};
    flag = Newton_0{2};
    equilibrium_matrix = [X_eq0,flag];
    eq_data(ii,:) = equilibrium_matrix;
    parameter(ii,1) = temp;
end

figure;
set(gcf,'unit','centimeters','position',[6 6 13 15]);
subplot(2,1,1)
plot(parameter,eq_data(:,2)./(b(1)/d(1)),'k.','markerSize',5);
xlabel(string,'FontName','Times New Roman','FontSize',12, 'FontWeight','bold','Color','k');
ylabel('i_c','FontName','Times New Roman','FontSize',12, 'FontWeight','bold','Color','k');
set(gca,'FontName','Times New Roman','FontSize' , 12);
set(gca,'Position',[.18 .55 .7 .4]);
subplot(2,2,3)
plot(parameter,beta(:,1),'.','Color',[0.85 0.16 0],'markerSize',5);
xlabel(string,'FontName','Times New Roman','FontSize',10, 'FontWeight','bold','Color','k');
ylabel('\beta_{cm}','FontName','Times New Roman','FontSize',10, 'FontWeight','bold','Color','k');
set(gca,'FontName','Times New Roman','FontSize' , 10);
set(gca,'Position',[.15 .12 .305 .3]);
subplot(2,2,4)
plot(parameter,gamma(:,1),'.','Color',[0.31 0.4 0.58],'markerSize',5);
xlabel(string,'FontName','Times New Roman','FontSize',10, 'FontWeight','bold','Color','k');
ylabel('\gamma_{c}','FontName','Times New Roman','FontSize',10, 'FontWeight','bold','Color','k');
set(gca,'FontName','Times New Roman','FontSize' , 10);
set(gca,'Position',[.59 .12 .305 .3]);
annotation('textbox',[0.01 0.92 0.06 0.06], 'String',{'(a)'},'FontWeight','bold','FontSize',14,'FontName','Times New Roman','LineStyle','none');


figure;
set(gcf,'unit','centimeters','position',[6 6 18 15]);
subplot(2,1,1)
plot(parameter,eq_data(:,4)./(b(2)/d(2)),'k.','markerSize',5);
xlabel(string,'FontName','Times New Roman','FontSize',12, 'FontWeight','bold','Color','k');
ylabel('i_m','FontName','Times New Roman','FontSize',12, 'FontWeight','bold','Color','k');
set(gca,'FontName','Times New Roman','FontSize' , 12);
set(gca,'Position',[.25 .55 .5 .4]);
subplot(2,3,4)
plot(parameter,q(:,1),'.','Color',[0.75 0 0.75],'markerSize',5);
xlabel(string,'FontName','Times New Roman','FontSize',10, 'FontWeight','bold','Color','k');
ylabel('q_{m}','FontName','Times New Roman','FontSize',10, 'FontWeight','bold','Color','k');
set(gca,'FontName','Times New Roman','FontSize' , 10);
set(gca,'Position',[.09 .12 .22 .3]);
subplot(2,3,5)
plot(parameter,gamma(:,2),'.','Color',[0.31 0.4 0.58],'markerSize',5);
xlabel(string,'FontName','Times New Roman','FontSize',10, 'FontWeight','bold','Color','k');
ylabel('\gamma_{m}','FontName','Times New Roman','FontSize',10, 'FontWeight','bold','Color','k');
set(gca,'FontName','Times New Roman','FontSize' , 10);
set(gca,'Position',[.395 .12 .22 .3]);
subplot(2,3,6)
plot(parameter,alpha(:,1),'.','Color',[1 0.69 0.39],'markerSize',5);
xlabel(string,'FontName','Times New Roman','FontSize',10, 'FontWeight','bold','Color','k');
ylabel('\alpha','FontName','Times New Roman','FontSize',10, 'FontWeight','bold','Color','k');
set(gca,'FontName','Times New Roman','FontSize' , 10);
set(gca,'Position',[.7 .12 .22 .3]);
annotation('textbox',[0.12 0.92 0.06 0.06], 'String',{'(b)'},'FontWeight','bold','FontSize',14,'FontName','Times New Roman','LineStyle','none');


    


    
    

    toc;
