# Supplementary material for: Virulence evolution of Toxoplasma gondii within a multi‐host system
Source: Evol Appl. 2023 Jan 23;16(3):721–37. doi: 10.1111/eva.13530 (PMC10033858; doi:10.1111/eva.13530)
Supplement: Supplementary file 1 — Appendix S1 [file EVA-16-721-s001.zip › EVA_13530_Supplementary materials/Supplementary materials/Code/Code with Coinfection/Figure_abundance_evolutionary_tree.m]

%*******************************************************************************************
%                                                 ÓÐ²¡Æ½ºâÊ±£¬¸÷ËÞÖ÷µÄ·á¶ÈÓë²ÎÊý¼äµÄ¹ØÏµ
%*******************************************************************************************
clear all ;tic;

%%
%-----------------------------------------------------------------------
load('evolutionary_tree.mat');
startParallelAndSetCores(4)
%%
%-----------------------------------------------------------------------
%  ¾Ö²¿±äÁ¿È¡Öµ
b(3:4) = [1 10];                        
d(3:4) = [0.1 0.1]; 
Gamma_c1(3) = [0.3];%[-(25*log(188/215))/18];
Gamma_c2(3) = [1];
Gamma_kappa(3) = [1];
beta_c1(2) = [0.2];
beta_c2(2) = [1];
beta_kappa(2) = [1];
q_c1(2:3) = [0.7 0.6];
q_c2(2:3) = [1 1];
q_kappa(2:3) = [1 1];

%%
%-----------------------------------------------------------------------

eq_data1 = cell(Time,1);
eq_data2 = cell(Time,1);
tau_resident1 = cell(Time,1);
tau_resident2 = cell(Time,1);
parfor i=1:Time
    n_tau = size(find(tau_r(i,:)>0),2);
    if n_tau == 1
        tau = tau_r(i,1);
        Newton_0 = FnNewton(tau, b, d, rho1, rho2_c, xi, alpha_c, sigama_v, u, theta_c1, theta_c2, theta_kappa, ...
            Gamma_c1, Gamma_c2, Gamma_kappa, beta_c1, beta_c2, beta_kappa, q_c1, q_c2, q_kappa);
        X_eq0 = Newton_0{1};
        flag = Newton_0{2};
        equilibrium_matrix = [X_eq0,flag,i];
        eq_data1{i,1} = equilibrium_matrix;        
        tau_resident1{i,1} = tau;
    else
        if tau_r(i,1)<tau_r(i,2)
            tau1 = tau_r(i,1);
            tau2 = tau_r(i,2);
        else
            tau1 = tau_r(i,2);
            tau2 = tau_r(i,1);      
        end
        Newton_0 = FnNewton2(tau1,tau2, b, d, rho1, rho2_c, xi, alpha_c, sigama_v, u, theta_c1, theta_c2, theta_kappa, ...
            Gamma_c1, Gamma_c2, Gamma_kappa, beta_c1, beta_c2, beta_kappa, q_c1, q_c2, q_kappa);
        X_eq0 = Newton_0{1};
        flag = Newton_0{2};
        equilibrium_matrix = [X_eq0,flag,i];
        eq_data2{i,1} = equilibrium_matrix;    
        tau_resident2{i,1} = [tau1,tau2];
    end
end
eq_data1 = cell2mat(eq_data1);
eq_data2 = cell2mat(eq_data2);
tau_resident1 = cell2mat(tau_resident1); 
tau_resident2 = cell2mat(tau_resident2); 
theta_1 = Fntheta(tau_resident2(:,1), theta_c1, theta_c2, theta_kappa);  theta_2 = Fntheta(tau_resident2(:,2), theta_c1, theta_c2, theta_kappa);
sigma_1 = Fnsigma(tau_resident2(:,1), sigama_v, u);  sigma_2 = Fnsigma(tau_resident2(:,2), sigama_v, u);
%-----------I_c-----------------
figure;
plot(eq_data1(:,end),(eq_data1(:,2))./(b(1)/d(1)),'k.',...
    eq_data2(:,end),eq_data2(:,9).*sigma_1./theta_1./(b(1)/d(1)),'k.',eq_data2(:,end),eq_data2(:,10).*sigma_2./theta_2./(b(1)/d(1)),'r.',...
    eq_data2(:,end),eq_data2(:,9).*sigma_1./theta_1./(b(1)/d(1))+eq_data2(:,10).*sigma_2./theta_2./(b(1)/d(1)),'b.')
% %-----------S_c-----------------
% figure;
% plot(eq_data1(:,end),(eq_data1(:,1))./(b(1)/d(1)),'k.',eq_data2(:,end),eq_data2(:,1)./(b(1)/d(1)),'k.')
%-----------I_m-----------------
figure;
plot(eq_data1(:,end),(eq_data1(:,4))./(b(2)/d(2)),'k.',eq_data2(:,end),eq_data2(:,3)./(b(2)/d(2)),'k.',eq_data2(:,end),eq_data2(:,4)./(b(2)/d(2)),'r.',eq_data2(:,end),eq_data2(:,3)./(b(2)/d(2))+eq_data2(:,4)./(b(2)/d(2)),'b.')
% %-----------S_m-----------------
% figure;
% plot(eq_data1(:,end),(eq_data1(:,3))./(b(2)/d(2)),'k.',eq_data2(:,end),eq_data2(:,2)./(b(2)/d(2)),'k.')
%-----------I_i-----------------
figure;
plot(eq_data1(:,end),1-(eq_data1(:,5))./(b(3)/d(3)),'k.',eq_data2(:,end),eq_data2(:,5)./(b(3)/d(3)),'k.',eq_data2(:,end),eq_data2(:,6)./(b(3)/d(3)),'r.',eq_data2(:,end),eq_data2(:,5)./(b(3)/d(3))+eq_data2(:,6)./(b(3)/d(3)),'b.')
%-----------I_h-----------------
figure;
plot(eq_data1(:,end),1-(eq_data1(:,6))./(b(4)/d(4)),'k.',eq_data2(:,end),eq_data2(:,7)./(b(4)/d(4)),'k.',eq_data2(:,end),eq_data2(:,8)./(b(4)/d(4)),'r.',eq_data2(:,end),eq_data2(:,7)./(b(4)/d(4))+eq_data2(:,8)./(b(4)/d(4)),'b.')
toc;
