# Supplementary material for: Virulence evolution of Toxoplasma gondii within a multi‐host system
Source: Evol Appl. 2023 Jan 23;16(3):721–37. doi: 10.1111/eva.13530 (PMC10033858; doi:10.1111/eva.13530)
Supplement: Supplementary file 1 — Appendix S1 [file EVA-16-721-s001.zip › EVA_13530_Supplementary materials/Supplementary materials/Code/Code with Coinfection/Find_det_R0.m]

%*******************************************************************************************
%                                                 ÁÐ³ötauÔÚ¶ÔÓ¦Çø¼äÄÚËùÓÐR0µÄÒ»½×µ¼²¢ÕÒµ½Ò»½×µ¼Îª0µÄµã
%*******************************************************************************************
function [res] = Find_det_R0(Max, Min, amount, b, d, rho1, rho2_c, xi, alpha_c, sigama_v, u, theta_c1, theta_c2, theta_kappa, ...
    Gamma_c1, Gamma_c2, Gamma_kappa, beta_c1, beta_c2, beta_kappa, q_c1, q_c2, q_kappa)
%-----------------------------------------------------------------------
%  Ïà¹Ø²ÎÊýÉèÖÃ
step_tau = 2e-5;
k = 1;
j = 1;
is_find_singular = 0;
%-----------------------------------------------------------------------
%  º¯ÊýÖ÷Ìå
for tau = Min:(Max-Min)/amount:Max
    Newton_0 = FnNewton(tau, b, d, rho1, rho2_c, xi, alpha_c, sigama_v, u, theta_c1, theta_c2, theta_kappa, ...
        Gamma_c1, Gamma_c2, Gamma_kappa, beta_c1, beta_c2, beta_kappa, q_c1, q_c2, q_kappa);
    X_eq0 = Newton_0{1};
    FV00 = FnFV(X_eq0,tau, b, d, rho1, rho2_c, xi, alpha_c, sigama_v, u, theta_c1, theta_c2, theta_kappa, ...
        Gamma_c1, Gamma_c2, Gamma_kappa, beta_c1, beta_c2, beta_kappa, q_c1, q_c2, q_kappa);
    FV01 = FnFV(X_eq0,tau+step_tau, b, d, rho1, rho2_c, xi, alpha_c, sigama_v, u, theta_c1, theta_c2, theta_kappa, ...
        Gamma_c1, Gamma_c2, Gamma_kappa, beta_c1, beta_c2, beta_kappa, q_c1, q_c2, q_kappa);
    R_00 = max(eig(FV00));
    R_01 = max(eig(FV01));
    det_R0(k,1) = (R_01-R_00)/step_tau;  
    k = k+1;
end
tau = (Min:(Max-Min)/amount:Max)';
r = size(det_R0,1);
for i = 2:(r-1)
    if sign(det_R0(i,1))*sign(det_R0(i+1,1))==-1 && (abs(det_R0(i,1)) < 0.01|| abs(det_R0(i+1,1)) < 0.01)
        N(j,1) = i;
        is_find_singular = 1;
        j = j+1;
    end
end
if is_find_singular ~= 1
    N = 0;
end
if N(size(N,1),1) ~=0
    for jj = 1:size(N,1)
        min_detR = min(abs(det_R0((N(jj,1)-2):(N(jj,1)+2),1)));  
        res(jj,1) = tau(abs(det_R0) == min_detR);
        res(jj,2) = alpha_c;
        %              cell_singular{ii,1} = sing_tau;
        %              cell_parameter{ii,1} = parameter;
    end
else
    res(1,1) = 0;
    res(1,2) = 0;
    %        continue;
end
end
