# Supplementary material for: Virulence evolution of Toxoplasma gondii within a multi‐host system
Source: Evol Appl. 2023 Jan 23;16(3):721–37. doi: 10.1111/eva.13530 (PMC10033858; doi:10.1111/eva.13530)
Supplement: Supplementary file 1 — Appendix S1 [file EVA-16-721-s001.zip › EVA_13530_Supplementary materials/Supplementary materials/Code/Code with Coinfection/find_sing_evol.m]

%*******************************************************************************************
%                                                 ÇóÊ¹µÃÆæµãÎª·Ö²íµãµÄ²ÎÊý¼¯ºÏ
%*******************************************************************************************
clear all ;tic;
startParallel(1)
%%
%-----------------------------------------------------------------------
%  ¾Ö²¿±äÁ¿È¡Öµ
b = [0.5 1 2 1];                        
d = [0.2 0.1 0.1 0.1]; 
rho1 = 0.1;
rho2_c = 0.15;
xi = 0.57;
% alpha_c = 0.21;
sigama_v = 0.02 ;       
% u = 4.5; 
theta_c1 = 0.55 ;
theta_c2 = 1;
theta_kappa = 0.1;
Gamma_c1 = [0.4 0.35 0.3];
Gamma_c2 = [1 1 1];
Gamma_kappa = [0.12 0.225 0.24];
% beta_c1 = [1.2 0.3];
beta_c2 = [1.5 5];
beta_kappa = [0.65 1.2];
% q_c1 = [0.7 0.45 0.6];
q_c2 = [1 1 1];
q_kappa = [0.36 2 1.3];
%%
%-----------------------------------------------------------------------
%  Ïà¹Ø²ÎÊýÉèÖÃ
Min_taur = 0.2;
Max_taur = 10;
amount = 2000;
%%
%-----------------------------------------------------------------------
%  º¯ÊýÖ÷Ìå
%%
%~~~~~~~~~~~~~~~~~~~~~~~~~~~~~~~~~~~~~~~~~~~
%         ÁÐ³ö²ÎÊýÈ¡Öµ¼¯ºÏ
%~~~~~~~~~~~~~~~~~~~~~~~~~~~~~~~~~~~~~~~~~~~
[x,y] = meshgrid(0.15:0.2/10:0.25,3:3/10:6);   %¸ø¶¨²ÎÊý·¶Î§
[m,n] = meshgrid(1.1:0.2/10:1.3,0.65:0.1/10:0.75);   %¸ø¶¨²ÎÊý·¶Î§
[r_xy,c_xy] = size(x);
[r_mn,c_mn] = size(m);
data_xy = cell(r_xy,c_xy);
data_mn = cell(r_mn,c_mn);
for i = 1:r_xy
    for j = 1:c_xy
        data_xy{i,j} = [x(i,j),y(i,j)];
    end
end
for i = 1:r_mn
    for j = 1:c_mn
        data_mn{i,j} = [m(i,j),n(i,j)];
    end
end
data_xy = reshape(data_xy,r_xy*c_xy,1); 
data_mn = reshape(data_mn,r_mn*c_mn,1); 
rr_xy = size(data_xy,1);
rr_mn = size(data_mn,1);
matr=repmat(data_xy,rr_mn,1);  
for r = 1:rr_mn
    for i = r*rr_xy : -1 : (r-1)*rr_xy+1
        matr{i,1} = [matr{i,1},data_mn{r,1}];
    end
end
r_matr = size(matr,1);
%%
%~~~~~~~~~~~~~~~~~~~~~~~~~~~~~~~~~~~~~~~~~~~
%         ²ÎÊýÎ¨Ò»È·¶¨Ê±ÕÒ·Ö²íµã
%~~~~~~~~~~~~~~~~~~~~~~~~~~~~~~~~~~~~~~~~~~~
cell_singular = cell(r_matr,1);
cell_parameter = cell(r_matr,1);
cell_number = cell(r_matr,1);
cell_tau_t = cell(r_matr,1);
parfor ii = 1:r_matr
%     disp(['Çó½âtau*ÕýÔÚ½øÐÐµÚ: ',num2str(ii),' ²½']);
    det_R0 = [];
    sing_tau = [];
    parameter = [];
    num_bifurcation = [];
    tau_t = [];
    is_find_singular = 0;
    j = 1;
    k = 1;
    alpha_c = matr{ii,1}(1);    u = matr{ii,1}(2);    beta_c1 = [matr{ii,1}(3), 0.3];    q_c1 = [matr{ii,1}(4), 0.45, 0.6];
%-----------------------------------------------------------------------
%        ÁÐ³ötauÔÚ¶ÔÓ¦Çø¼äÄÚËùÓÐR0µÄÒ»½×µ¼
    for tau = Min_taur:(Max_taur-Min_taur)/amount:Max_taur
        det_R0(k,1) = Fndet_R0(tau, b, d, rho1, rho2_c, xi, alpha_c, sigama_v, u, theta_c1, theta_c2, theta_kappa, ...
            Gamma_c1, Gamma_c2, Gamma_kappa, beta_c1, beta_c2, beta_kappa, q_c1, q_c2, q_kappa);
        k = k+1;
    end
%-----------------------------------------------------------------------
%        ÕÒÆæµã(R0Ò»½×µ¼Îª0)
    tau = (Min_taur:(Max_taur-Min_taur)/amount:Max_taur)';
    r = size(det_R0,1);
    N = [];
    for i = 3:(r-2)
        if sign(det_R0(i,1))*sign(det_R0(i+1,1)) == -1 && (abs(det_R0(i,1)) < 0.01|| abs(det_R0(i+1,1)) < 0.01) && (det_R0(i,1) ~= 100 && det_R0(i+1,1) ~= 100)
            N(j,1) = i; 
            is_find_singular = 1;
            j = j+1;
        end
    end
    if is_find_singular ~= 1
        N = 0;
    end
%-----------------------------------------------------------------------
%        ÅÐ¶ÏÆæµãÊÇ·ñÎª·Ö²íµã
   if N(size(N,1),1) ~=0
       for jj = 1:size(N,1)
             min_detR = min(abs(det_R0((N(jj,1)-2):(N(jj,1)+2),1)));  
             singularity= tau(abs(det_R0) == min_detR);
             find_branch = Fnif_Branch(singularity, b, d, rho1, rho2_c, xi, alpha_c, sigama_v, u, theta_c1, theta_c2, theta_kappa, ...
                 Gamma_c1, Gamma_c2, Gamma_kappa, beta_c1, beta_c2, beta_kappa, q_c1, q_c2, q_kappa);
             if find_branch == 1 
                 bifurcation = FnEvolution(Min_taur, Max_taur, amount, singularity, b, d, rho1, rho2_c, xi, alpha_c, sigama_v, u, theta_c1, theta_c2, theta_kappa, ...
                     Gamma_c1, Gamma_c2, Gamma_kappa, beta_c1, beta_c2, beta_kappa, q_c1, q_c2, q_kappa);
                 sing_tau(jj,1) = singularity;
                 parameter(jj,:) = matr{ii,1};
                 num_bifurcation(jj,1) = bifurcation{1};
                 tau_t{jj,1} =  bifurcation{2};                  
                 
             end
       end
       cell_singular{ii,1} = sing_tau;
       cell_parameter{ii,1} = parameter;
       cell_number{ii,1} = num_bifurcation;
       cell_tau_t{ii,1} = tau_t;
       
   end
end
mat_singular = cell2mat(cell_singular);
mat_parameter = cell2mat(cell_parameter);
mat_number = cell2mat(cell_number);
DATA = [mat_parameter,mat_singular,mat_number];
toc;
