# Supplementary material for: Virulence evolution of Toxoplasma gondii within a multi‐host system
Source: Evol Appl. 2023 Jan 23;16(3):721–37. doi: 10.1111/eva.13530 (PMC10033858; doi:10.1111/eva.13530)
Supplement: Supplementary file 1 — Appendix S1 [file EVA-16-721-s001.zip › EVA_13530_Supplementary materials/Supplementary materials/Code/Code with Coinfection/Fnalpha_rm.m]

%*******************************************************************************************
%                                                D_rm¶¾ÐÔalpha_rmµÄ±í´ïÊ½(Óë¶¾ËØÁ¿taur,taumÏà¹Ø)
%*******************************************************************************************
function [ res ] = Fnalpha_rm(taur, taum, alpha_c, alpha_rm)
%-----------------------------------------------------------------------
%  º¯ÊýÖ÷Ìå
res = Fnalpha(taur+taum, alpha_c);
% res(1) = Etau./(Etau+alpha_c(1));
% res(1) = alpha_c(2).*Etau;
% res(1) = Etau.^2./(Etau.^alpha_c(2)+1);
end
