# Supplementary material for: Virulence evolution of Toxoplasma gondii within a multi‐host system
Source: Evol Appl. 2023 Jan 23;16(3):721–37. doi: 10.1111/eva.13530 (PMC10033858; doi:10.1111/eva.13530)
Supplement: Supplementary file 1 — Appendix S1 [file EVA-16-721-s001.zip › EVA_13530_Supplementary materials/Supplementary materials/Code/Code with Coinfection/Fnc.m]

%*******************************************************************************************
%                                       duoble infected(D_rm) ¾ßÓÐr»òmÌØÐÔµÄ¸ÅÂÊ
%*******************************************************************************************
function [ res ] = Fnc(taur,taum, c_rm)
%-------------------------------------------------------------------------------------------------
%  res(1)=D_rm³ÊÏÖtaurÌØÐÔµÄ¸ÅÂÊc_r£»res(2)=D_rm³ÊÏÖtaumÌØÐÔµÄ¸ÅÂÊc_m£»
%  Á½ÕßÏà¼ÓÎª1
 res(1) = taur/(taur+taum);   res(2) = taum/(taur+taum);
% end
end
