# Supplementary material for: Virulence evolution of Toxoplasma gondii within a multi‐host system
Source: Evol Appl. 2023 Jan 23;16(3):721–37. doi: 10.1111/eva.13530 (PMC10033858; doi:10.1111/eva.13530)
Supplement: Supplementary file 1 — Appendix S1 [file EVA-16-721-s001.zip › EVA_13530_Supplementary materials/Supplementary materials/Code/Code with Coinfection/Fneq.m]

function res = Fneq(P,tau, b, d, rho1, rho2_c, xi, alpha_c, sigama_v, u, theta_c1, theta_c2, theta_kappa, ...
    Gamma_c1, Gamma_c2, Gamma_kappa, beta_c1, beta_c2, beta_kappa, q_c1, q_c2, q_kappa)
    b_c = b(1);    b_m = b(2);    b_i = b(3);    b_h = b(4);
    d_c = d(1);    d_m = d(2);    d_i = d(3);    d_h = d(4);
    alpha = Fnalpha(tau, alpha_c);    
    gamma = Fngamma(tau, Gamma_c1, Gamma_c2, Gamma_kappa);    gamma_c = gamma(1);    gamma_m = gamma(2);    gamma_i = gamma(3);
    q = Fnq(tau, q_c1, q_c2, q_kappa);    q_m = q(1);    q_i = q(2);    q_h = q(3);
    rho_1 = rho1;    rho_2 = Fnrho2(tau, b, d, rho1, rho2_c, alpha_c);
    beta = Fnbeta(tau, beta_c1, beta_c2, beta_kappa);    beta_cm = beta(1);    beta_hi = beta(2);   
    theta = Fntheta(tau, theta_c1, theta_c2, theta_kappa);    sigma = Fnsigma(tau, sigama_v, u);    xi_c = Fnxi(tau, xi);   
    Ec = gamma_c*theta/sigma/(d_c+xi_c);   Em = gamma_m*theta/sigma/(d_c+xi_c);  
    Dc = beta_cm*rho_2/(d_m+alpha+rho_2*b_c/d_c);   Vm = b_m*q_m/(d_m+alpha+rho_2*b_c/d_c);
    Sc = (b_c.*Ec-gamma_c.*P)./d_c./Ec;   Ic = sigma.*P./theta;
    Im = gamma_c.*P.*(d_c./(b_c.*Ec-gamma_c.*P)-1./(1+P))./(beta_cm.*rho_2);
    Sm = (b_m-(d_m+alpha+rho_2*b_c/d_c).*Im)/(d_m+rho1*b_c/d_c);
    res = [Sc, Ic, Sm, Im];


end
