# Supplementary material for: Virulence evolution of Toxoplasma gondii within a multi‐host system
Source: Evol Appl. 2023 Jan 23;16(3):721–37. doi: 10.1111/eva.13530 (PMC10033858; doi:10.1111/eva.13530)
Supplement: Supplementary file 1 — Appendix S1 [file EVA-16-721-s001.zip › EVA_13530_Supplementary materials/Supplementary materials/Code/Code with Coinfection/FnEvolution.m]

%*******************************************************************************************
%                                                 ÅÐ¶ÏÆæµã·Ö²íºóµÄ½ø»¯ÇéÐÎ
%*******************************************************************************************
function [res]=FnEvolution(Min_taur, Max_taur, amount, Singularity, b, d, rho1, rho2_c, xi, alpha_c, sigama_v, u, theta_c1, theta_c2, theta_kappa, ...
    Gamma_c1, Gamma_c2, Gamma_kappa, beta_c1, beta_c2, beta_kappa, q_c1, q_c2, q_kappa)
% tic;
%-----------------------------------------------------------------------
% ÆäÓà²ÎÊýÉèÖÃ
mut1 = 0.002;
mut2 = 0.01;
mut_step = 0.0002;
Time =1500;%%%%%%%%%%%%%%%%%%%%%%%%%%%%%%%%%%%%%%%%%
MaxNum_of_bifurcation = 4;

%%
%*************************************************************************
%                                                º¯ÊýÖ÷Ìå
%*************************************************************************
tau_r=-1.0*ones(Time,MaxNum_of_bifurcation);
tau_r(1,1)= Singularity*1.1;%%%%%%%%%%%%%%%%%%%%%%%%%%%%%%%%%%%%%%%%%%%%%%%%
Num_of_bifurcation = 1;
for i=2:Time
    const_1 = 0;
    if Num_of_bifurcation ==1
        taur=tau_r(i-1,1);
        mut_flag = 0;
        for mut = -mut2:mut_step:mut2
            if mut == 0
                continue;
            end
            taum=taur*(1.0+mut);
            R_mut=FnR0_num(taur,taum, b, d, rho1, rho2_c, xi, alpha_c, sigama_v, u, theta_c1, theta_c2, theta_kappa, ...
                Gamma_c1, Gamma_c2, Gamma_kappa, beta_c1, beta_c2, beta_kappa, q_c1, q_c2, q_kappa);
            if R_mut>1 
                tau_r(i,1)=taum;
                mut_flag = 1;
                Num_of_bifurcation = 1;
                R_res=FnR0_num(taum,taur, b, d, rho1, rho2_c, xi, alpha_c, sigama_v, u, theta_c1, theta_c2, theta_kappa, ...
                    Gamma_c1, Gamma_c2, Gamma_kappa, beta_c1, beta_c2, beta_kappa, q_c1, q_c2, q_kappa);
                if R_res>1
                    tau_r(i,2)=taur;
                    Num_of_bifurcation = 2;  
                    const_1 = 1;
                    continue;
                end
                break;
            end
        end
        if mut_flag == 0
            tau_r(i,1) = taur;
            Num_of_bifurcation = 1;
        end
        if Num_of_bifurcation == 1 && tau_r(i-1,1) == tau_r(i,1) && tau_r(i-1,2) == tau_r(i,2)
            break;
        end
    end
    %%
    %-------------------------------------------------------------
    % Á½Öê¹²´æÊ±µÄÈëÇÖÇéÐÎ
    %-------------------------------------------------------------
    if Num_of_bifurcation == 2
        if const_1 == 1;
            continue;
        end
        mut_flag1 = 0;
        mut_flag2 = 0;        
        taur1 = tau_r(i-1,1);
        taur2 = tau_r(i-1,2); 
        Newton_0 = FnNewton2(taur1,taur2, b, d, rho1, rho2_c, xi, alpha_c, sigama_v, u, theta_c1, theta_c2, theta_kappa, ...
            Gamma_c1, Gamma_c2, Gamma_kappa, beta_c1, beta_c2, beta_kappa, q_c1, q_c2, q_kappa);
        X_eq0 = Newton_0{1};
        flag = Newton_0{2};
        if flag >= 1
            direction_xr1 = Fnif_ESS(taur1,taur2,taur1, b, d, rho1, rho2_c, xi, alpha_c, sigama_v, u, theta_c1, theta_c2, theta_kappa, ...
                Gamma_c1, Gamma_c2, Gamma_kappa, beta_c1, beta_c2, beta_kappa, q_c1, q_c2, q_kappa);
            for mut = mut1:mut_step:mut2 
                taum = taur1*(1.0+mut*sign(taur1)*sign(direction_xr1(2)));
                if taum==taur1 || taum==taur2
                    continue;
                end
                [ TAU_R,Number,mut_flag ] = ScenarioJudgment_2( taur1,taur2,taum,X_eq0, b, d, rho1, rho2_c, xi, alpha_c, sigama_v, u, theta_c1, theta_c2, theta_kappa, ...
                    Gamma_c1, Gamma_c2, Gamma_kappa, beta_c1, beta_c2, beta_kappa, q_c1, q_c2, q_kappa);
                Num_of_bifurcation = Number;
                mut_flag1 = mut_flag;
                if mut_flag1 ==1
                    if Num_of_bifurcation ==3
                        if abs(Singularity-taur1)/abs(taur1)>0.1 && abs(Singularity-taur2)/abs(taur2)>0.1
                            tau_r(i,1) = taum;
                            tau_r(i,2) = taur1;
                            tau_r(i,3) = taur2;
                            Num_of_bifurcation =30;
                            break;
                        else
                            tau_r(i,1) = taum;
                            tau_r(i,2) = taur2;
                            Num_of_bifurcation =2;
                            break;
                        end
                    elseif Num_of_bifurcation ==2
                        switch TAU_R
                            case 'm1'
                                tau_r(i,1) = taum;
                                tau_r(i,2) = taur1;
                                break; 
                            case 'm2'
                                tau_r(i,1) = taum;
                                tau_r(i,2) = taur2;
                                break;                             
                        end
                    elseif Num_of_bifurcation ==1
                        tau_r(i,1) = taum;
                        break;     
                    end
                end
            end
        else
            tau_r(i,1) = taur1;
            Num_of_bifurcation = 10;
            continue;   
        end   
        if mut_flag1 ==0
            tau_r(i,1) = taur1;   
            tau_r(i,2) = taur2;    
            Num_of_bifurcation = 2;
        end         
        
        if Num_of_bifurcation ~= 2
            continue;
        end 
        
        taur1 = tau_r(i,1);         
        taur2 = tau_r(i,2);
        Newton_0 = FnNewton2(taur1,taur2, b, d, rho1, rho2_c, xi, alpha_c, sigama_v, u, theta_c1, theta_c2, theta_kappa, ...
            Gamma_c1, Gamma_c2, Gamma_kappa, beta_c1, beta_c2, beta_kappa, q_c1, q_c2, q_kappa);
        X_eq0 = Newton_0{1};
        flag = Newton_0{2};
        if flag >= 1
            direction_xr2 = Fnif_ESS(taur1,taur2,taur2, b, d, rho1, rho2_c, xi, alpha_c, sigama_v, u, theta_c1, theta_c2, theta_kappa, ...
                Gamma_c1, Gamma_c2, Gamma_kappa, beta_c1, beta_c2, beta_kappa, q_c1, q_c2, q_kappa);
            for mut = mut1:mut_step:mut2     
                taum = taur2*(1.0+mut*sign(taur2)*sign(direction_xr2(2)));
                if taum==taur1 || taum==taur2
                    continue;
                end
                [ TAU_R,Number,mut_flag ] = ScenarioJudgment_2( taur1,taur2,taum,X_eq0, b, d, rho1, rho2_c, xi, alpha_c, sigama_v, u, theta_c1, theta_c2, theta_kappa, ...
                    Gamma_c1, Gamma_c2, Gamma_kappa, beta_c1, beta_c2, beta_kappa, q_c1, q_c2, q_kappa);
                Num_of_bifurcation = Number;
                mut_flag2 = mut_flag;
                if mut_flag2 ==1
                    if Num_of_bifurcation ==3
                        if abs(Singularity-taur1)/abs(taur1)>0.1 && abs(Singularity-taur2)/abs(taur2)>0.1
                            tau_r(i,1) = taum;
                            tau_r(i,2) = taur1;
                            tau_r(i,3) = taur2;
                            Num_of_bifurcation =30;
                            break;
                        else
                            tau_r(i,1) = taum;
                            tau_r(i,2) = taur1;
                            Num_of_bifurcation =2;
                            break;
                        end
                    elseif Num_of_bifurcation ==2
                        switch TAU_R
                            case 'm1'
                                tau_r(i,1) = taum;
                                tau_r(i,2) = taur1;
                                break; 
                            case 'm2'
                                tau_r(i,1) = taum;
                                tau_r(i,2) = taur2;
                                break;                             
                        end
                    elseif Num_of_bifurcation ==1
                        tau_r(i,1) = taum;
                        break;     
                    end
                end
            end
        else
            tau_r(i,1) = taur1;
            Num_of_bifurcation = 10;
            continue;   
        end
        if mut_flag2 ==0
            tau_r(i,1) = taur1;   
            tau_r(i,2) = taur2;    
            Num_of_bifurcation = 2;
        end         
        %%
        %----------------------------------------------------------------------
        % ÅÐ¶Ï¹²´æµÄÁ½ÖêÊÇ·ñÎªÆæµãÁªÃËÒÔ¼°ÆäÎÈ¶¨ÐÔ
        %----------------------------------------------------------------------      
        if Num_of_bifurcation == 2
            if tau_r(i-1,1) == tau_r(i,1) && tau_r(i-1,2) == tau_r(i,2) 
                break;
            else
                taur1 = tau_r(i,1); taur2 = tau_r(i,2);
                dimorphism_1 = Fnif_ESS(taur1,taur2,taur1, b, d, rho1, rho2_c, xi, alpha_c, sigama_v, u, theta_c1, theta_c2, theta_kappa, ...
                    Gamma_c1, Gamma_c2, Gamma_kappa, beta_c1, beta_c2, beta_kappa, q_c1, q_c2, q_kappa);
                dimorphism_2 = Fnif_ESS(taur1,taur2,taur2, b, d, rho1, rho2_c, xi, alpha_c, sigama_v, u, theta_c1, theta_c2, theta_kappa, ...
                    Gamma_c1, Gamma_c2, Gamma_kappa, beta_c1, beta_c2, beta_kappa, q_c1, q_c2, q_kappa);
                if abs(dimorphism_1(2))<0.0003 && abs(dimorphism_2(2))<0.0003 && abs(Singularity-taur1)/abs(taur1)>0.2&& abs(Singularity-taur2)/abs(taur2)>0.2
                    if dimorphism_1(3)<0 &&dimorphism_2(3)<0
                        continue;
                    else
                        Num_of_bifurcation = 0;
                    end
                else
                    continue;
                end
            end
        end
    end
    %%
    %-------------------------------------------------------------
    % ÕÒ¶ÔÈýÖ§¶øÑÔ¿ÉÁ½Á½¹²´æµÄÇøÓò
    % Á½Á½¹²´æºóÄÜ·ñÈýÖ§¹²´æ
    %-------------------------------------------------------------
    if Num_of_bifurcation == 0
        taur1 = tau_r(i,1); taur2 = tau_r(i,2);
        [ Number, Taum ] = FnJudge2_3(Min_taur, Max_taur, amount, taur1, taur2, b, d, rho1, rho2_c, xi, alpha_c, sigama_v, u, theta_c1, theta_c2, theta_kappa, ...
            Gamma_c1, Gamma_c2, Gamma_kappa, beta_c1, beta_c2, beta_kappa, q_c1, q_c2, q_kappa);
        Num_of_bifurcation = Number;
        if Num_of_bifurcation == 3
            taum = Taum;
            tau_r(i,1) = taum;
            tau_r(i,2) = taur1;
            tau_r(i,3) = taur2;
            const_2 = 1;
        else
            tau_r(i,1) = taur1;
            tau_r(i,2) = taur2;
        end

    end
    %%
    %-------------------------------------------------------------
    % ÎÈ¶¨»ò±äÎªÈýÖêÊ±Í£Ö¹²Ù×÷
    %-------------------------------------------------------------
    if Num_of_bifurcation == 3
        break;
    end
end
res1 = Num_of_bifurcation;
res2 = tau_r;
res = {res1;res2};
% toc;
end
