# Supplementary material for: Virulence evolution of Toxoplasma gondii within a multi‐host system
Source: Evol Appl. 2023 Jan 23;16(3):721–37. doi: 10.1111/eva.13530 (PMC10033858; doi:10.1111/eva.13530)
Supplement: Supplementary file 1 — Appendix S1 [file EVA-16-721-s001.zip › EVA_13530_Supplementary materials/Supplementary materials/Code/Code with Coinfection/FnE_m.m]

%*******************************************************************************************
%                                                 E_mµÄ±í´ïÊ½
%*******************************************************************************************
function [res] = FnE_m(Etau, b, d, rho1, rho2_c, xi, alpha_c, sigama_v, u, theta_c1, theta_c2, theta_kappa, ...
    Gamma_c1, Gamma_c2, Gamma_kappa, beta_c1, beta_c2, beta_kappa, q_c1, q_c2, q_kappa)
%-----------------------------------------------------------------------
%  º¯ÊýÖ÷Ìå
gamma = Fngamma(Etau, Gamma_c1, Gamma_c2, Gamma_kappa);    gamma_c = gamma(1);    gamma_m = gamma(2);    gamma_i = gamma(3);
theta = Fntheta(Etau, theta_c1, theta_c2, theta_kappa);    sigma = Fnsigma(Etau, sigama_v, u);    xi_c = Fnxi(Etau, xi); 
rho2 = Fnrho2(Etau, b, d, rho1, rho2_c, alpha_c);
alpha = Fnalpha(Etau, alpha_c);
b_c = b(1);    b_m = b(2);    b_i = b(3);    b_h = b(4);
d_c = d(1);    d_m = d(2);    d_i = d(3);    d_h = d(4);
res =theta*gamma_m/sigma/(d_c+xi_c);
end
% res = theta*gamma_m/sigma/(d_c+xi_c);
% res = theta*gamma_m/sigma/(d_m+alpha+rho2*b_c/d_c);
