# Supplementary material for: Virulence evolution of Toxoplasma gondii within a multi‐host system
Source: Evol Appl. 2023 Jan 23;16(3):721–37. doi: 10.1111/eva.13530 (PMC10033858; doi:10.1111/eva.13530)
Supplement: Supplementary file 1 — Appendix S1 [file EVA-16-721-s001.zip › EVA_13530_Supplementary materials/Supplementary materials/Code/Code with Coinfection/FnFP.m]

%*******************************************************************************************
%                                                 ÖÖÈº¶¯Ì¬·½³ÌÑÅ¿Ë±È¾ØÕó
%*******************************************************************************************
function res=FnFP(X,tau, b, d, rho1, rho2_c, xi, alpha_c, sigama_v, u, theta_c1, theta_c2, theta_kappa, ...
    Gamma_c1, Gamma_c2, Gamma_kappa, beta_c1, beta_c2, beta_kappa, q_c1, q_c2, q_kappa)
%-----------------------------------------------------------------------
%  º¯ÊýÖ÷Ìå
    S_c = X(1);    I_c = X(2);    
    S_m = X(3);    I_m = X(4);    
    S_i = X(5);    S_h = X(6);    P = X(7);
    b_c = b(1);    b_m = b(2);    b_i = b(3);    b_h = b(4);
    d_c = d(1);    d_m = d(2);    d_i = d(3);    d_h = d(4);
    alpha_m = Fnalpha(tau, alpha_c);    
    gamma = Fngamma(tau, Gamma_c1, Gamma_c2, Gamma_kappa);    gamma_c = gamma(1);    gamma_m = gamma(2);    gamma_i = gamma(3);
    q = Fnq(tau, q_c1, q_c2, q_kappa);    q_m = q(1);    q_i = q(2);    q_h = q(3);
    rho_1 = rho1;    rho_2 = Fnrho2(tau, b, d, rho1, rho2_c, alpha_c);
    beta = Fnbeta(tau, beta_c1, beta_c2, beta_kappa);    beta_cm = beta(1);    beta_hi = beta(2);   
    theta = Fntheta(tau, theta_c1, theta_c2, theta_kappa);    sigma = Fnsigma(tau, sigama_v, u);    xi_c = Fnxi(tau, xi);   
%-----------------------------------------------------------------------    
    res1 = [-d_c-beta_cm*rho_2*I_m-gamma_c*P/(1+P) , 0 , 0 , -S_c*beta_cm*rho_2 , 0 , 0 , -S_c*gamma_c/(1+P)^2];
    res2 = [beta_cm*rho_2*I_m+gamma_c*P/(1+P) , -(d_c+xi_c) , 0 , S_c*beta_cm*rho_2 , 0 , 0 , S_c*gamma_c/(1+P)^2];
    res3 = [0 , 0 , -(d_m+rho_1*b_c/d_c)-gamma_m*P/(1+P)+b_m*q_m*I_m/(S_m+I_m)^2 , -b_m*q_m*S_m/(S_m+I_m)^2 , 0 , 0 , -S_m*gamma_m/(1+P)^2];
    res4 = [0 , 0 , gamma_m*P/(1+P)-b_m*q_m*I_m/(S_m+I_m)^2 , b_m*q_m*S_m/(S_m+I_m)^2-(d_m+alpha_m+rho_2*b_c/d_c) , 0 , 0 , S_m*gamma_m/(1+P)^2];
    res5 = [0 , 0 , 0 , 0 , -d_i*(1-q_i)-gamma_i*P/(1+P) , 0 , -S_i*gamma_i/(1+P)^2];
    res6 = [0 , 0 , 0 , 0 , S_h*beta_hi , -d_h*(1-q_h)-beta_hi*(b_i/d_i-S_i) , 0];
    res7 = [0 , theta , 0 , 0 , 0 , 0 , -sigma];
%-----------------------------------------------------------------------    
    res = [res1;res2;res3;res4;res5;res6;res7];

end
