# Supplementary material for: Virulence evolution of Toxoplasma gondii within a multi‐host system
Source: Evol Appl. 2023 Jan 23;16(3):721–37. doi: 10.1111/eva.13530 (PMC10033858; doi:10.1111/eva.13530)
Supplement: Supplementary file 1 — Appendix S1 [file EVA-16-721-s001.zip › EVA_13530_Supplementary materials/Supplementary materials/Code/Code with Coinfection/FnFP2.m]

%*******************************************************************************************
%                                                 ¶þÌ¬ÖÖÈº¶¯Ì¬·½³ÌÑÅ¿Ë±È¾ØÕó
%*******************************************************************************************
function res=FnFP2(X,tau1,tau2, b, d, rho1, rho2_c, xi, alpha_c, sigama_v, u, theta_c1, theta_c2, theta_kappa, ...
    Gamma_c1, Gamma_c2, Gamma_kappa, beta_c1, beta_c2, beta_kappa, q_c1, q_c2, q_kappa)
%-----------------------------------------------------------------------
%  º¯ÊýÖ÷Ìå
    S_c = X(1);    S_m = X(2);    I_m1 = X(3);    I_m2 = X(4);    
    I_i1 = X(5);    I_i2 = X(6);    I_h1 = X(7);    I_h2 = X(8);    P_1 = X(9);    P_2 = X(10);
    b_c = b(1);    b_m = b(2);    b_i = b(3);    b_h = b(4);
    d_c = d(1);    d_m = d(2);    d_i = d(3);    d_h = d(4);
    alpha_m1 = Fnalpha(tau1, alpha_c);    
    alpha_m2 = Fnalpha(tau2, alpha_c);    
    gamma1 = Fngamma(tau1, Gamma_c1, Gamma_c2, Gamma_kappa);    gamma_c1 = gamma1(1);    gamma_m1 = gamma1(2);    gamma_i1 = gamma1(3);
    gamma2 = Fngamma(tau2, Gamma_c1, Gamma_c2, Gamma_kappa);    gamma_c2 = gamma2(1);    gamma_m2 = gamma2(2);    gamma_i2 = gamma2(3);
    q1 = Fnq(tau1, q_c1, q_c2, q_kappa);    q_m1 = q1(1);    q_i1 = q1(2);    q_h1 = q1(3);
    q2 = Fnq(tau2, q_c1, q_c2, q_kappa);    q_m2 = q2(1);    q_i2 = q2(2);    q_h2 = q2(3);
    rho_1 = rho1;    rho_21 = Fnrho2(tau1, b, d, rho1, rho2_c, alpha_c);    rho_22 = Fnrho2(tau2, b, d, rho1, rho2_c, alpha_c);
    beta_1 = Fnbeta(tau1, beta_c1, beta_c2, beta_kappa);    beta_cm1 = beta_1(1);    beta_hi1 = beta_1(2);    
    beta_2 = Fnbeta(tau2, beta_c1, beta_c2, beta_kappa);    beta_cm2 = beta_2(1);    beta_hi2 = beta_2(2);
    theta1 = Fntheta(tau1, theta_c1, theta_c2, theta_kappa);    theta2 = Fntheta(tau2, theta_c1, theta_c2, theta_kappa);    
    sigma1 = Fnsigma(tau1, sigama_v, u);    sigma2 = Fnsigma(tau2, sigama_v, u);    xi_c1 = Fnxi(tau1, xi);  xi_c2 = Fnxi(tau2, xi);
%-----------------------------------------------------------------------    
    res1 = [-(beta_cm1*rho_21*I_m1+beta_cm2*rho_22*I_m2)-(gamma_c1*P_1+gamma_c2*P_2)/(1+P_1+P_2)-d_c , 0 , ...
        -S_c*beta_cm1*rho_21 , -S_c*beta_cm2*rho_22 , 0 , 0 , 0 , 0 , ...
        S_c*(-gamma_c1*(1+P_2)+gamma_c2*P_2)/(1+P_1+P_2)^2 , S_c*(-gamma_c2*(1+P_1)+gamma_c1*P_1)/(1+P_1+P_2)^2];
    res2 = [beta_cm1*rho_21*I_m1+gamma_c1*P_1/(1+P_1+P_2) , 0 , S_c*beta_cm1*rho_21 , 0 , 0 , 0 , 0 , 0 , ...
        S_c*gamma_c1*(1+P_2)/(1+P_1+P_2)^2-(d_c+xi_c1)*sigma1/theta1 , -S_c*gamma_c1*P_1/(1+P_1+P_2)^2];
    res3 = [beta_cm2*rho_22*I_m2+gamma_c2*P_2/(1+P_1+P_2) , 0 , 0 , S_c*beta_cm2*rho_22 , 0 , 0 , 0 , 0 , ...
        -S_c*gamma_c2*P_2/(1+P_1+P_2)^2 , S_c*gamma_c2*(1+P_1)/(1+P_1+P_2)^2-(d_c+xi_c2)*sigma2/theta2];
    res4 = [0 , b_m*(q_m1*I_m1+q_m2*I_m2)/(S_m+I_m1+I_m2)^2-(gamma_m1*P_1+gamma_m2*P_2)/(1+P_1+P_2)-(d_m+rho_1*b_c/d_c) , ...
        b_m*(-q_m1*(S_m+I_m2)+q_m2*I_m2)/(S_m+I_m1+I_m2)^2 , b_m*(-q_m2*(S_m+I_m1)+q_m1*I_m1)/(S_m+I_m1+I_m2)^2 , 0 , 0 , 0 , 0 , ...
        S_m*(-gamma_m1*(1+P_2)+gamma_m2*P_2)/(1+P_1+P_2)^2 , S_m*(-gamma_m2*(1+P_1)+gamma_m1*P_1)/(1+P_1+P_2)^2];
    res5 = [0 , -b_m*q_m1*I_m1/(S_m+I_m1+I_m2)^2+gamma_m1*P_1/(1+P_1+P_2) , b_m*q_m1*(S_m+I_m2)/(S_m+I_m1+I_m2)^2-(d_m+alpha_m1+rho_21*b_c/d_c) , ...
        -b_m*q_m1*I_m1/(S_m+I_m1+I_m2)^2 , 0 , 0 , 0 , 0 , ...
        S_m*gamma_m1*(1+P_2)/(1+P_1+P_2)^2 , -S_m*gamma_m1*P_1/(1+P_1+P_2)^2];
    res6 = [0 , -b_m*q_m2*I_m2/(S_m+I_m1+I_m2)^2+gamma_m2*P_2/(1+P_1+P_2) , -b_m*q_m2*I_m2/(S_m+I_m1+I_m2)^2 , ...
        b_m*q_m2*(S_m+I_m1)/(S_m+I_m1+I_m2)^2-(d_m+alpha_m2+rho_22*b_c/d_c) , 0 , 0 , 0 , 0 , ...
        -S_m*gamma_m2*P_2/(1+P_1+P_2)^2 , S_m*gamma_m2*(1+P_1)/(1+P_1+P_2)^2];
    res7 = [0 , 0 , 0 , 0 , d_i*(q_i1-1)-gamma_i1*P_1/(1+P_1+P_2) , -gamma_i1*P_1/(1+P_1+P_2) , 0 , 0 , ...
        (b_i/d_i-I_i1-I_i2)*gamma_i1*(1+P_2)/(1+P_1+P_2)^2 , -(b_i/d_i-I_i1-I_i2)*gamma_i1*P_1/(1+P_1+P_2)^2];
    res8 = [0 , 0 , 0 , 0 , -gamma_i2*P_2/(1+P_1+P_2) , d_i*(q_i2-1)-gamma_i2*P_2/(1+P_1+P_2) , 0 , 0 , ...
        -(b_i/d_i-I_i1-I_i2)*gamma_i2*P_2/(1+P_1+P_2)^2 , (b_i/d_i-I_i1-I_i2)*gamma_i2*(1+P_1)/(1+P_1+P_2)^2];
    res9 = [0 , 0 , 0 , 0 , (b_h/d_h-I_h1-I_h2)*beta_hi1 , 0 , d_h*(q_h1-1)-beta_hi1*I_i1 , -beta_hi1*I_i1 , 0 , 0];
    res10 = [0 , 0 , 0 , 0 , 0 , (b_h/d_h-I_h1-I_h2)*beta_hi2 , -beta_hi2*I_i2 , d_h*(q_h2-1)-beta_hi2*I_i2 , 0 , 0];
%-----------------------------------------------------------------------    
    res = [res1;res2;res3;res4;res5;res6;res7;res8;res9;res10];

end
