# Supplementary material for: Virulence evolution of Toxoplasma gondii within a multi‐host system
Source: Evol Appl. 2023 Jan 23;16(3):721–37. doi: 10.1111/eva.13530 (PMC10033858; doi:10.1111/eva.13530)
Supplement: Supplementary file 1 — Appendix S1 [file EVA-16-721-s001.zip › EVA_13530_Supplementary materials/Supplementary materials/Code/Code with Coinfection/FnFV.m]

%*******************************************************************************************
%                                                 FV^(-1)µÄ±í´ïÊ½
%*******************************************************************************************
function res=FnFV(X,taur,taum, b, d, rho1, rho2_c, xi, alpha_c, sigama_v, u, theta_c1, theta_c2, theta_kappa, ...
    Gamma_c1, Gamma_c2, Gamma_kappa, beta_c1, beta_c2, beta_kappa, q_c1, q_c2, q_kappa, h_1, h_2, c_rm, alpha_rm)
%-----------------------------------------------------------------------
%  º¯ÊýÖ÷Ìå
    S_c = X(1);    I_c = X(2);    
    S_m = X(3);    I_m = X(4);    
    S_i = X(5);    S_h = X(6);    P = X(7);
    b_c = b(1);    b_m = b(2);  
    d_c = d(1);    d_m = d(2);   
    alpha_m = Fnalpha(taum, alpha_c);    alpha_rm = Fnalpha_rm(taur, taum, alpha_c, alpha_rm);
    h = Fnh(taur,taum, h_1, h_2);   C = Fnc(taur,taum, c_rm); c_r = C(1);   c_m = C(2);
    Gamma_m = Fngamma(taum, Gamma_c1, Gamma_c2, Gamma_kappa);    gamma_c_m = Gamma_m(1);    gamma_m_m = Gamma_m(2);   
    Gamma = Fngamma(taur, Gamma_c1, Gamma_c2, Gamma_kappa);    gamma_c = Gamma(1);    gamma_m = Gamma(2);
    Beta_m = Fnbeta(taum, beta_c1, beta_c2, beta_kappa);    beta_cm_m = Beta_m(1); 
    Beta = Fnbeta(taur, beta_c1, beta_c2, beta_kappa);    beta_cm = Beta(1);
    Q_m = Fnq(taum, q_c1, q_c2, q_kappa);    q_m_m = Q_m(1);    
    theta_m = Fntheta(taum, theta_c1, theta_c2, theta_kappa);    sigma_m = Fnsigma(taum, sigama_v, u);   
    rho_1 = rho1;    rho_2 = Fnrho2(taum, b, d, rho1, rho2_c, alpha_c);    xi_c = Fnxi(taum, xi);  %%% constant
%-----------------------------------------------------------------------     
    N_m = S_m+I_m;
    N_c = b_c/d_c;
    n_xi = 1;  %% 1»ò0
    cc = h*(rho_2*beta_cm*I_m+gamma_c*P/(1+P));
    mm = h*gamma_m*P/(1+P);
%-----------------------------------------------------------------------    
    res1 = [S_c*gamma_c_m*theta_m/sigma_m/(d_c+xi_c+cc)/(1+P), c_m*S_c*gamma_c_m*theta_m/sigma_m/(d_c+xi_c)/(1+P)+n_xi*c_m*xi_c/(d_c+xi_c), S_c*beta_cm_m*rho_2/(d_m+alpha_m+rho_2*N_c+mm), ...
        c_m*S_c*beta_cm_m*rho_2/(d_m+alpha_rm+rho_2*N_c), S_c*gamma_c_m/sigma_m/(1+P)];
    res2 = [cc/(d_c+xi_c+cc)+h*I_c*gamma_c_m*theta_m/sigma_m/(d_c+xi_c+cc)/(1+P), c_m*h*I_c*gamma_c_m*theta_m/sigma_m/(d_c+xi_c)/(1+P), h*I_c*beta_cm_m*rho_2/(d_m+alpha_m+rho_2*N_c+mm), ...
        c_m*h*I_c*beta_cm_m*rho_2/(d_m+alpha_rm+rho_2*N_c), h*I_c*gamma_c_m/sigma_m/(1+P)];
    res3 = [S_m*gamma_m_m*theta_m/sigma_m/(d_c+xi_c+cc)/(1+P), c_m*S_m*gamma_m_m*theta_m/sigma_m/(d_c+xi_c)/(1+P), b_m*q_m_m/N_m/(d_m+alpha_m+rho_2*N_c+mm), ...
        c_m*b_m*q_m_m/N_m/(d_m+alpha_rm+rho_2*N_c), S_m*gamma_m_m/sigma_m/(1+P)];
    res4 = [h*I_m*gamma_m_m*theta_m/sigma_m/(d_c+xi_c+cc)/(1+P), c_m*h*I_m*gamma_m_m*theta_m/sigma_m/(d_c+xi_c)/(1+P), mm/(d_m+alpha_m+rho_2*N_c+mm), ...
        0, h*I_m*gamma_m_m/sigma_m/(1+P)];
    res5 = [0, 0, 0, 0, 0];
    
%-----------------------------------------------------------------------    
    res = [res1;res2;res3;res4;res5];

end
