# Supplementary material for: Virulence evolution of Toxoplasma gondii within a multi‐host system
Source: Evol Appl. 2023 Jan 23;16(3):721–37. doi: 10.1111/eva.13530 (PMC10033858; doi:10.1111/eva.13530)
Supplement: Supplementary file 1 — Appendix S1 [file EVA-16-721-s001.zip › EVA_13530_Supplementary materials/Supplementary materials/Code/Code with Coinfection/FnFV2.m]

%*******************************************************************************************
%                                                 Ë«ÖêÖÐFV^(-1)µÄ±í´ïÊ½
%*******************************************************************************************
function res=FnFV2(X,taum, b, d, rho1, rho2_c, xi, alpha_c, sigama_v, u, theta_c1, theta_c2, theta_kappa, ...
    Gamma_c1, Gamma_c2, Gamma_kappa, beta_c1, beta_c2, beta_kappa, q_c1, q_c2, q_kappa)
%-----------------------------------------------------------------------
%  º¯ÊýÖ÷Ìå
    S_c = X(1);    S_m = X(2);    I_m1 = X(3);    I_m2 = X(4);        
    I_i1 = X(5);    I_i2 = X(6);    I_h1 = X(7);    I_h2 = X(8);    P_1 = X(9);    P_2 = X(10);
    b_c = b(1);    b_m = b(2);    b_i = b(3);    b_h = b(4);
    d_c = d(1);    d_m = d(2);    d_i = d(3);    d_h = d(4);
    alpha_m = Fnalpha(taum, alpha_c);    
    gamma = Fngamma(taum, Gamma_c1, Gamma_c2, Gamma_kappa);    gamma_c = gamma(1);    gamma_m = gamma(2);    gamma_i = gamma(3);
    q = Fnq(taum, q_c1, q_c2, q_kappa);    q_m = q(1);    q_i = q(2);    q_h = q(3);
    rho_1 = rho1;    rho_2 = Fnrho2(taum, b, d, rho1, rho2_c, alpha_c);
    beta = Fnbeta(taum, beta_c1, beta_c2, beta_kappa);    beta_cm = beta(1);    beta_hi = beta(2);   
    theta = Fntheta(taum, theta_c1, theta_c2, theta_kappa);    sigma = Fnsigma(taum, sigama_v, u);    xi_c = Fnxi(taum, xi);  
%-----------------------------------------------------------------------     
    N_m = S_m+I_m1+I_m2;    S_i = b_i/d_i-I_i1-I_i2;    S_h = b_h/d_h-I_h1-I_h2;
%-----------------------------------------------------------------------    
    res1 = [S_c*gamma_c*theta/sigma/(d_c+xi_c)/(1+P_1+P_2) , S_c*beta_cm*rho_2/(d_m+alpha_m+rho_2*b_c/d_c) , 0 , 0 , S_c*gamma_c/sigma/(1+P_1+P_2)];
    res2 = [S_m*gamma_m*theta/sigma/(d_c+xi_c)/(1+P_1+P_2) , b_m*q_m/N_m/(d_m+alpha_m+rho_2*b_c/d_c) , 0 , 0 , S_m*gamma_m/sigma/(1+P_1+P_2)];
    res3 = [S_i*gamma_i*theta/sigma/(d_c+xi_c)/(1+P_1+P_2) , 0 , q_i , 0 , S_i*gamma_i/sigma/(1+P_1+P_2)];
    res4 = [0 , 0 , S_h*beta_hi/d_i , q_h , 0];
    res5 = [0 , 0 , 0 , 0 , 0];
%-----------------------------------------------------------------------    
    res = [res1;res2;res3;res4;res5];

end
