# Supplementary material for: Virulence evolution of Toxoplasma gondii within a multi‐host system
Source: Evol Appl. 2023 Jan 23;16(3):721–37. doi: 10.1111/eva.13530 (PMC10033858; doi:10.1111/eva.13530)
Supplement: Supplementary file 1 — Appendix S1 [file EVA-16-721-s001.zip › EVA_13530_Supplementary materials/Supplementary materials/Code/Code with Coinfection/Fngamma.m]

%*******************************************************************************************
%                                                 Óë¼ä½Ó´«²¥ÓÐ¹ØµÄ²ÎÊýgammaµÄ±í´ïÊ½
%*******************************************************************************************
function [res] = Fngamma(Etau, Gamma_c1, Gamma_c2, Gamma_kappa)
%-----------------------------------------------------------------------
%  º¯ÊýÖ÷Ìå
res = Gamma_c1.*Etau./(Gamma_kappa+Gamma_c2.*Etau);
end
