# Supplementary material for: Virulence evolution of Toxoplasma gondii within a multi‐host system
Source: Evol Appl. 2023 Jan 23;16(3):721–37. doi: 10.1111/eva.13530 (PMC10033858; doi:10.1111/eva.13530)
Supplement: Supplementary file 1 — Appendix S1 [file EVA-16-721-s001.zip › EVA_13530_Supplementary materials/Supplementary materials/Code/Code with Coinfection/Fnh.m]

%*******************************************************************************************
%                                        coinfection rate (a function of toxicity)
%*******************************************************************************************
function [ res ] = Fnh(taur,taum, h_1, h_2)
%-----------------------------------------------------------------------
%  
% res(1) = h_mr;   res(2) = h_mr;
a = h_1; b = h_2;
% res = 1./(1+exp(a-b.*(taum-taur).^2)); 
res = 1-exp(-b.*(taum-taur).^2); 
% res = 0; 
% res(1) = 1./(1+exp(a-b.*(taum-taur)));   res(2) = 1./(1+exp(a-b.*(taur-taum)));
% if taum>taur
%     res(1) = 1./(1+exp(a-b.*(taum-taur)));   res(2) = 1./(1+exp(a-b.*(0)));
% elseif taum<taur
%     res(1) = 1./(1+exp(a-b.*(0)));   res(2) = 1./(1+exp(a-b.*(taur-taum)));
% else
%     res(1) = 1./(1+exp(a-b.*(0)));   res(2) = 1./(1+exp(a-b.*(0)));
% end
end
%--------------------------------------------------------------------------------------------------------
%  h1 = h_mr£ºIm take over Ir£»h2 = h_rm£ºIr take over Im£»
%  h_mr=h_rm: superinfection rate is a constant
%  h_mr>0£»h_rm>0: superinfection rate is a of taum and taur
%--------------------------------------------------------------------------------------------------------
