# Supplementary material for: Virulence evolution of Toxoplasma gondii within a multi‐host system
Source: Evol Appl. 2023 Jan 23;16(3):721–37. doi: 10.1111/eva.13530 (PMC10033858; doi:10.1111/eva.13530)
Supplement: Supplementary file 1 — Appendix S1 [file EVA-16-721-s001.zip › EVA_13530_Supplementary materials/Supplementary materials/Code/Code with Coinfection/Fnif_ESS.m]

%*******************************************************************************************
%                                                 Ë«ÖêÆæµãÊÇ·ñ¿ÉÈëÇÖµÄÅÐ±ðÊ½
%*******************************************************************************************
function [res]=Fnif_ESS(taur1,taur2,taum, b, d, rho1, rho2_c, xi, alpha_c, sigama_v, u, theta_c1, theta_c2, theta_kappa, ...
    Gamma_c1, Gamma_c2, Gamma_kappa, beta_c1, beta_c2, beta_kappa, q_c1, q_c2, q_kappa)
%-----------------------------------------------------------------------
%  Ïà¹Ø²ÎÊýÉèÖÃ
step_tau = 2e-3;
%-----------------------------------------------------------------------
%  º¯ÊýÖ÷Ìå
    Newton_0 = FnNewton2(taur1,taur2, b, d, rho1, rho2_c, xi, alpha_c, sigama_v, u, theta_c1, theta_c2, theta_kappa, ...
        Gamma_c1, Gamma_c2, Gamma_kappa, beta_c1, beta_c2, beta_kappa, q_c1, q_c2, q_kappa);
    X_eq0 = Newton_0{1};
    FV00 = FnFV2(X_eq0,taum, b, d, rho1, rho2_c, xi, alpha_c, sigama_v, u, theta_c1, theta_c2, theta_kappa, ...
        Gamma_c1, Gamma_c2, Gamma_kappa, beta_c1, beta_c2, beta_kappa, q_c1, q_c2, q_kappa);
    FV01 = FnFV2(X_eq0,taum+step_tau, b, d, rho1, rho2_c, xi, alpha_c, sigama_v, u, theta_c1, theta_c2, theta_kappa, ...
        Gamma_c1, Gamma_c2, Gamma_kappa, beta_c1, beta_c2, beta_kappa, q_c1, q_c2, q_kappa);
    FV02 = FnFV2(X_eq0,taum+2*step_tau, b, d, rho1, rho2_c, xi, alpha_c, sigama_v, u, theta_c1, theta_c2, theta_kappa, ...
        Gamma_c1, Gamma_c2, Gamma_kappa, beta_c1, beta_c2, beta_kappa, q_c1, q_c2, q_kappa);
    R_00 = max(eig(FV00));
    R_01 = max(eig(FV01));
    R_02 = max(eig(FV02));
    %------- R-------%
    res(1) = R_00; 
    %------- det_R-------%
    res(2) = (R_01-R_00)/step_tau;  
    %------- ESS-------%
    res(3) = (R_02-2*R_01+R_00)/step_tau^2;   


end
