# Supplementary material for: Virulence evolution of Toxoplasma gondii within a multi‐host system
Source: Evol Appl. 2023 Jan 23;16(3):721–37. doi: 10.1111/eva.13530 (PMC10033858; doi:10.1111/eva.13530)
Supplement: Supplementary file 1 — Appendix S1 [file EVA-16-721-s001.zip › EVA_13530_Supplementary materials/Supplementary materials/Code/Code with Coinfection/Fnindex.m]

function [ index_Para ] = Fnindex( m,matr_Para )
n = size(matr_Para,2);
index_Para = zeros(n,1);
for i = 2:n
    k = n-1;
    yushu_0 = m;
    while k>= i
    res1 = mod(yushu_0,prod(matr_Para(1:k)));
    yushu_0 = res1+(sign(res1)-1)*(-prod(matr_Para(1:k)));
    k = k-1;
    end
    yushu = yushu_0;
    index_Para(i) = ceil (yushu/prod(matr_Para(1:i-1)));
    
end
index_Para(1) = mod(m,matr_Para(1));
index_Para(1) = index_Para(1)+(sign(mod(m,matr_Para(1)))-1)*(-matr_Para(1));


end
