# Supplementary material for: Virulence evolution of Toxoplasma gondii within a multi‐host system
Source: Evol Appl. 2023 Jan 23;16(3):721–37. doi: 10.1111/eva.13530 (PMC10033858; doi:10.1111/eva.13530)
Supplement: Supplementary file 1 — Appendix S1 [file EVA-16-721-s001.zip › EVA_13530_Supplementary materials/Supplementary materials/Code/Code with Coinfection/FnJudge2_3.m]

%*******************************************************************************************
%     ÕÒ¶ÔÈýÖ§¶øÑÔ¿ÉÁ½Á½¹²´æµÄÇøÓò & ÅÐ¶ÏÁ½Á½¹²´æºóÄÜ·ñÈýÖ§¹²´æ
%*******************************************************************************************
function [ Number, Taum ] = FnJudge2_3(Min_taur, Max_taur, amount, taur1, taur2, b, d, rho1, rho2_c, xi, alpha_c, sigama_v, u, theta_c1, theta_c2, theta_kappa, ...
    Gamma_c1, Gamma_c2, Gamma_kappa, beta_c1, beta_c2, beta_kappa, q_c1, q_c2, q_kappa)      
%-------------------------------------------------------------
% ÕÒ¶ÔÈýÖ§¶øÑÔ¿ÉÁ½Á½¹²´æµÄÇøÓò
%-------------------------------------------------------------
find_coexist = 0;
k = 1;        
for tau_m0 = Min_taur:(Max_taur-Min_taur)/(amount/4):Max_taur     %%%%%%%%%%
    if FnMutualInvasion_num(taur1,tau_m0, b, d, rho1, rho2_c, xi, alpha_c, sigama_v, u, theta_c1, theta_c2, theta_kappa, ...
            Gamma_c1, Gamma_c2, Gamma_kappa, beta_c1, beta_c2, beta_kappa, q_c1, q_c2, q_kappa) == 1 && ...
            FnMutualInvasion_num(taur2,tau_m0, b, d, rho1, rho2_c, xi, alpha_c, sigama_v, u, theta_c1, theta_c2, theta_kappa, ...
            Gamma_c1, Gamma_c2, Gamma_kappa, beta_c1, beta_c2, beta_kappa, q_c1, q_c2, q_kappa) == 1
        tau_m(k,1) = tau_m0;
        find_coexist = 1;
        k = k+1;
    end
end
%-------------------------------------------------------------
% Á½Á½¹²´æºóÄÜ·ñÈýÖ§¹²´æ
%-------------------------------------------------------------        
if find_coexist == 1
    n_Minr1 = find(abs(tau_m-taur1)==min(abs(tau_m-taur1)));
    n_Minr2 = find(abs(tau_m-taur2)==min(abs(tau_m-taur2)));     
    find_m1=0;        k1 = 1;
    if n_Minr1>2 && n_Minr1<size(tau_m,1)-2
        n1 = n_Minr1-2 : n_Minr1+2;
    elseif n_Minr1<=2
        n1 = n_Minr1: n_Minr1+2;       
    elseif n_Minr1>=size(tau_m,1)-2
        n1 = n_Minr1-2: n_Minr1;                        
    end
    for index_1 = 1:n1
        if FnMutualInvasion_3num(taur1,taur2,tau_m(index_1,1), b, d, rho1, rho2_c, xi, alpha_c, sigama_v, u, theta_c1, theta_c2, theta_kappa, ...
                Gamma_c1, Gamma_c2, Gamma_kappa, beta_c1, beta_c2, beta_kappa, q_c1, q_c2, q_kappa) == 1
            tau_m1(k1,1) = tau_m(index_1,1);
            find_m1 = 1;            
            k1 = k1+1;
        end
    end
    find_m2=0;        k2 = 1;
    if n_Minr2>2 && n_Minr2<size(tau_m,1)-2
        n2 = n_Minr2-2 : n_Minr2+2;
    elseif n_Minr2<=2
        n2 = n_Minr2: n_Minr2+2;       
    elseif n_Minr2>=size(tau_m,1)-2
        n2 = n_Minr2-2: n_Minr2;                        
    end
    for index_2 = 1:n2
        if FnMutualInvasion_3num(taur1,taur2,tau_m(index_2,1), b, d, rho1, rho2_c, xi, alpha_c, sigama_v, u, theta_c1, theta_c2, theta_kappa, ...
                Gamma_c1, Gamma_c2, Gamma_kappa, beta_c1, beta_c2, beta_kappa, q_c1, q_c2, q_kappa) == 1
            tau_m2(k2,1) = tau_m(index_2,1);
            find_m2 = 1;            
            k2 = k2+1;
        end
    end
    if find_m1+find_m2>=1
        if k1>k2
            Taum = tau_m1(abs(tau_m1-taur1)==min(abs(tau_m1-taur1)));
            Number = 3;
        else
            Taum = tau_m2(abs(tau_m2-taur2)==min(abs(tau_m2-taur2)));
            Number = 3;
        end
    else
        Taum = 0;
        Number = 2;  
    end
else
    Taum = 0;
    Number = 2;
end


end
