# Supplementary material for: Virulence evolution of Toxoplasma gondii within a multi‐host system
Source: Evol Appl. 2023 Jan 23;16(3):721–37. doi: 10.1111/eva.13530 (PMC10033858; doi:10.1111/eva.13530)
Supplement: Supplementary file 1 — Appendix S1 [file EVA-16-721-s001.zip › EVA_13530_Supplementary materials/Supplementary materials/Code/Code with Coinfection/FnNewton.m]

%*******************************************************************************************
%                                                 Newton·¨½â·ÇÏßÐÔ·½³Ì×éÇóÓÐ²¡Æ½ºâ½â
%*******************************************************************************************
 function res = FnNewton(tau, b, d, rho1, rho2_c, xi, alpha_c, sigama_v, u, theta_c1, theta_c2, theta_kappa, ...
    Gamma_c1, Gamma_c2, Gamma_kappa, beta_c1, beta_c2, beta_kappa, q_c1, q_c2, q_kappa)
%-----------------------------------------------------------------------
%  Ïà¹Ø²ÎÊýÉèÖÃ
Maxiter = 500;
TolX = 1e-10;
TolF = 1e-10;
min_rcond = 1e-15;
% P = [17,23;23,17;1.7,23;2.3,17;17,2.3;23,1.7;1.7,2.3;2.3,1.7];
P = 10*[10,150;50,150;10,1000;50,1000;10,500;50,500];
% P = P(end:-1:1,:);
%-----------------------------------------------------------------------
%  º¯ÊýÖ÷Ìå
found_X = -10;
res2 = -10;
for ii = 1:size(P,1)
    P0 = P(ii,:);
    X0 = [8,P0(1),15,P0(2),10,3,20;...
        15,P0(1),8,P0(2),13,9,2;...
        8,P0(1),8,P0(2),13,9,10];  
    for j = 1:size(X0,1)
    X = X0(j,:);
%     X = [8,P0(1),15,P0(2),10,3,20];
%     X = [15,P0(1),8,P0(2),13,9,2];
    for i = 1:Maxiter
        F = FnF(X,tau, b, d, rho1, rho2_c, xi, alpha_c, sigama_v, u, theta_c1, theta_c2, theta_kappa, ...
            Gamma_c1, Gamma_c2, Gamma_kappa, beta_c1, beta_c2, beta_kappa, q_c1, q_c2, q_kappa);
        FP = FnFP(X,tau, b, d, rho1, rho2_c, xi, alpha_c, sigama_v, u, theta_c1, theta_c2, theta_kappa, ...
            Gamma_c1, Gamma_c2, Gamma_kappa, beta_c1, beta_c2, beta_kappa, q_c1, q_c2, q_kappa);
        rcond_FP = rcond(FP);
        if rcond_FP > min_rcond
            X_k = X-(FP\F)'; %X_k = X-(FP\F)';   %X_k = X-lsqminnorm(FP,F)';   X_k = X-(pinv(FP)*F)';
            warning off;
        else
            X_k = X-(pinv(FP)*F)'; %X_k = X-(FP\F)';   %X_k = X-lsqminnorm(FP,F)';   X_k = X-(pinv(FP)*F)';
            warning off;
        end
        error_F =  norm(F);
        error_X =  norm(X_k-X);
        rerror_X = error_X/norm(X_k);
        X = X_k;
        if (error_F<TolF) && (error_X<TolX || rerror_X<TolX)
            res1 = X;
            break;
        end
    end
    if i<Maxiter
        if res1 >= 0
             if res1 >1e-4
                 found_X = 1;
                 res2 = 1;
                 break;
             elseif res1(2) < 1e-4 || res1(4) < 1e-4 || res1(7) < 1e-4
                 found_X = 0;
                 res2 = 0;
                 continue;
             elseif res1(7) > 1e-4
                 found_X = 1;
                 res2 = 1;
                 break;                 
             end
        else
            found_X = -1;
            res2 = -1;
            continue;
        end
    end
    end
    if res2 == 1
        break;
    else
        continue;
    end
end
if i == Maxiter && found_X == -10
    res1 = [0,0,0,0,0,0,0];
    res2 = -10;
%     disp('³¬¹ýµü´ú´ÎÊý');
% else
%     if found_X == 0
%         res2 = 0;
% %         disp('½âÎªÎÞ²¡Æ½ºâ£¬²»ºÏÌâÒâ');
%     elseif found_X == -1
%         res2 = 0;
% %         disp('½â´æÔÚ¸ºÊý£¬²»ºÏÌâÒâ');
%     end
end
res = {res1;res2};
warning off;
