# Supplementary material for: Virulence evolution of Toxoplasma gondii within a multi‐host system
Source: Evol Appl. 2023 Jan 23;16(3):721–37. doi: 10.1111/eva.13530 (PMC10033858; doi:10.1111/eva.13530)
Supplement: Supplementary file 1 — Appendix S1 [file EVA-16-721-s001.zip › EVA_13530_Supplementary materials/Supplementary materials/Code/Code with Coinfection/FnNewton2.m]

%*******************************************************************************************
%                                                 Newton·¨½â·ÇÏßÐÔ·½³Ì×éÇóÓÐ²¡Æ½ºâ½â
%*******************************************************************************************
 function res=FnNewton2(tau1,tau2, b, d, rho1, rho2_c, xi, alpha_c, sigama_v, u, theta_c1, theta_c2, theta_kappa, ...
     Gamma_c1, Gamma_c2, Gamma_kappa, beta_c1, beta_c2, beta_kappa, q_c1, q_c2, q_kappa)
%-----------------------------------------------------------------------
%  Ïà¹Ø²ÎÊýÉèÖÃ
Maxiter = 1000;
TolX = 1e-12;
TolF = 1e-12;
% P = [0.17,0.23;0.23,0.17;0.17,2.3;1.7,0.23;1.7,2.3;2.3,1.7;1.7,23;2.3,17;17,2.3;23,1.7;17,23;23,17];
P = [17,23;23,17;1.7,23;2.3,17;17,2.3;23,1.7;1.7,2.3;2.3,1.7;0.17,2.3;1.7,0.23;0.17,0.23;0.23,0.17];
%-----------------------------------------------------------------------
%  º¯ÊýÖ÷Ìå
% found_X = -10;
res1 = zeros(size(P,1),10);
res2 = -10*ones(size(P,1),1);
for ii = 1:size(P,1)
    P0 = P(ii,:);
        X0 = [2.5,2.1,2.2,1.3,1.15,0.8,1.0,1.1,P0;...
            1.5,1.5,2.2,1.3,1.15,0.8,1.0,1.1,P0;...
            1.3,1.3,2.5,2.5,1.15,0.8,1.0,1.1,P0;...
            1.3,1.3,1.5,1.5,1.15,0.8,1.0,1.1,P0];
    for j = 1:size(X0,1)
    X = X0(j,:);        
% %     X = [2.5,2.1,2.2,1.3,1.15,0.8,1.0,1.1,P0];  %iscoline
%     X = [1.5,1.5,2.2,1.3,1.15,0.8,1.0,1.1,P0];  %evolution
    for i = 1:Maxiter
        F = FnF2(X,tau1,tau2, b, d, rho1, rho2_c, xi, alpha_c, sigama_v, u, theta_c1, theta_c2, theta_kappa, ...
            Gamma_c1, Gamma_c2, Gamma_kappa, beta_c1, beta_c2, beta_kappa, q_c1, q_c2, q_kappa);
        FP = FnFP2(X,tau1,tau2, b, d, rho1, rho2_c, xi, alpha_c, sigama_v, u, theta_c1, theta_c2, theta_kappa, ...
            Gamma_c1, Gamma_c2, Gamma_kappa, beta_c1, beta_c2, beta_kappa, q_c1, q_c2, q_kappa);
        X_k = X-(FP\F)';
        error_F =  norm(F);
        error_X =  norm(X_k-X);
        rerror_X = error_X/norm(X_k);
        X = X_k;
        if (error_F<TolF) && (error_X<TolX || rerror_X<TolX)
            res1(ii,:) = X;
            break;
        end
    end
    if i<Maxiter
        if res1(ii,:) >= 0
             if res1(ii,:) >1e-4
%                  found_X = 1;
                 res2(ii,1) = 2;
                 break;
             elseif res1(ii,9)< 1e-4 && res1(ii,10) < 1e-4
%                  found_X = 0;
                 res2(ii,1) = 0;
                 continue;
             elseif (res1(ii,9) < 1e-4 && res1(ii,10)> 1e-4) || (res1(ii,9) >1e-4 && res1(ii,10) < 1e-4)
%                  found_X = 0;
                 res2(ii,1) = 1;
                 continue;   
             elseif res1(ii,9) > 1e-4 && res1(ii,10)> 1e-4
%                  found_X = 1;
                 res2(ii,1) = 2;
                 break;                 
             end
        else
%             found_X = -1;
            res2(ii,1) = -1;
            continue;
        end
    end
    end
    if res2(ii,1) == 2
        break;
    else
        continue;
    end    
end
% if i == Maxiter && found_X == -10
%     Res1 = [0,0,0,0,0,0,0,0,0,0];
%     Res2 = -10;
%     disp('³¬¹ýµü´ú´ÎÊý');
% end
if max(res2) == 2
    Res1 = res1(res2 == 2,: );
    Res2 = res2(res2 == 2 );
elseif max(res2) == 1
    a = find(res2 == 1);
    Res1 = res1(a(1),:);
    Res2 = res2(a(1));      
elseif max(res2) == 0
    a = find(res2 == 0);
    Res1 = res1(a(1),:);
    Res2 = res2(a(1));         
elseif max(res2) == -1
    a = find(res2 == -1);
    Res1 = res1(a(1),:);
    Res2 = res2(a(1));         
elseif max(res2) == -10    
    Res1 = [0,0,0,0,0,0,0,0,0,0];
    Res2 = -10;
    disp('³¬¹ýµü´ú´ÎÊý');        
end
res = {Res1;Res2};
warning off;
    
