# Supplementary material for: Virulence evolution of Toxoplasma gondii within a multi‐host system
Source: Evol Appl. 2023 Jan 23;16(3):721–37. doi: 10.1111/eva.13530 (PMC10033858; doi:10.1111/eva.13530)
Supplement: Supplementary file 1 — Appendix S1 [file EVA-16-721-s001.zip › EVA_13530_Supplementary materials/Supplementary materials/Code/Code with Coinfection/Fnrho2.m]

%*******************************************************************************************
%                                                 Ã¨¶ÔÒÑ¸ÐÀÏÊóµÄ²¶Ê³ÂÊrho2µÄ±í´ïÊ½
%*******************************************************************************************
function [res] = Fnrho2(Etau, b, d, rho1, rho2_c, alpha_c)
%-----------------------------------------------------------------------
%  º¯ÊýÖ÷Ìå
b_c = b(1); d_c = d(1);
% res = rho1+rho2_c.*Fnalpha(Etau, alpha_c);
% res = rho1*rho2_c;
res = rho1+rho2_c;
% res = res/(b_c/d_c);
end
