# Supplementary material for: Virulence evolution of Toxoplasma gondii within a multi‐host system
Source: Evol Appl. 2023 Jan 23;16(3):721–37. doi: 10.1111/eva.13530 (PMC10033858; doi:10.1111/eva.13530)
Supplement: Supplementary file 1 — Appendix S1 [file EVA-16-721-s001.zip › EVA_13530_Supplementary materials/Supplementary materials/Code/Code with Coinfection/Fnxi.m]

%*******************************************************************************************
%                                                 Ã¨µÄ»Ö¸´ÂÊxiµÄ±í´ïÊ½
%*******************************************************************************************
function [res] = Fnxi(Etau, xi)
%-----------------------------------------------------------------------
%  º¯ÊýÖ÷Ìå
% res = xi./(Etau+1);
res = xi;
% res = 1-exp(-Etau.*0.01)+xi;   %Ôöº¯Êý
end
