# Supplementary material for: Virulence evolution of Toxoplasma gondii within a multi‐host system
Source: Evol Appl. 2023 Jan 23;16(3):721–37. doi: 10.1111/eva.13530 (PMC10033858; doi:10.1111/eva.13530)
Supplement: Supplementary file 1 — Appendix S1 [file EVA-16-721-s001.zip › EVA_13530_Supplementary materials/Supplementary materials/Code/Code with Coinfection/number_and_type_of_singularity.m]

%*******************************************************************************************
%                                                 ¶þÎ¬²ÎÊýÈ¡ÖµÓëÆæµãÀàÐÍµÄÍ¼
%*******************************************************************************************
clear all;tic;
filename ='parameters_virulence_property';
data=strcat(['./data/',filename,'.dat']);
DATA = load(data);
singularity_matrix = DATA(:,end);
type_of_singularity = unique(singularity_matrix);
r = size(type_of_singularity);
figure;
for i = 1:r
    number = type_of_singularity(i);
    switch number
        case 1
            x = DATA(singularity_matrix == type_of_singularity(i),1);
            y = DATA(singularity_matrix == type_of_singularity(i),2);
            z = DATA(singularity_matrix == type_of_singularity(i),3);
            plot3(x,y,z,'*','Color',[0 0.7 0],'markerSize',2);
            hold on;
        case 2
%             aa=find(singularity_matrix == type_of_singularity(i));
%             bb=find(DATA(:,4)<0.4);
%             index = intersect(aa,bb);
%             x = DATA( index,1);
%             y = DATA( index,2);
%             z = DATA( index,3);
            x = DATA(singularity_matrix == type_of_singularity(i),1);
            y = DATA(singularity_matrix == type_of_singularity(i),2);
            z = DATA(singularity_matrix == type_of_singularity(i),3);            
           plot3(x,y,z,'*','Color','w','markerSize',2);
            hold on;            
        case 131
            x = DATA(singularity_matrix == type_of_singularity(i),1);
            y = DATA(singularity_matrix == type_of_singularity(i),2);
            z = DATA(singularity_matrix == type_of_singularity(i),3);
            plot3(x,y,z,'*','Color',[0.75 0 0.75],'markerSize',2);
            hold on;            
        case 132
            x = DATA(singularity_matrix == type_of_singularity(i),1);
            y = DATA(singularity_matrix == type_of_singularity(i),2);
            z = DATA(singularity_matrix == type_of_singularity(i),3);
            plot3(x,y,z,'*','Color','c','markerSize',2);
            hold on;            
        case 231
            x = DATA(singularity_matrix == type_of_singularity(i),1);
            y = DATA(singularity_matrix == type_of_singularity(i),2);
            z = DATA(singularity_matrix == type_of_singularity(i),3);
            plot3(x,y,z,'*','Color','y','markerSize',2);
            hold on;            
        case 31
            x = DATA(singularity_matrix == type_of_singularity(i),1);
            y = DATA(singularity_matrix == type_of_singularity(i),2);
            z = DATA(singularity_matrix == type_of_singularity(i),3);
            plot3(x,y,z,'*','Color','y','markerSize',2);
            hold on;            
        case 232 
            x = DATA(singularity_matrix == type_of_singularity(i),1);
            y = DATA(singularity_matrix == type_of_singularity(i),2);
            z = DATA(singularity_matrix == type_of_singularity(i),3);
            plot3(x,y,z,'*','Color','r','markerSize',2);
            hold on;            
        case 32
            x = DATA(singularity_matrix == type_of_singularity(i),1);
            y = DATA(singularity_matrix == type_of_singularity(i),2);
            z = DATA(singularity_matrix == type_of_singularity(i),3);
            plot3(x,y,z,'*','Color','r','markerSize',2);
            hold on;            
    end
end
hold off;
xlabel('\kappa_{\gamma}','FontName','Times New Roman','FontSize',18, 'FontWeight','bold','Color','k');
ylabel('\kappa_{\beta}','FontName','Times New Roman','FontSize',18, 'FontWeight','bold','Color','k');
zlabel('\kappa_{q}','FontName','Times New Roman','FontSize',18, 'FontWeight','bold','Color','k');
set(gcf,'unit','centimeters','position',[6 6 15 15]);
set(gca,'Position',[.15 .15 .75 .75]);
set(gca,'FontName','Times New Roman','FontSize' , 14);
box on;
axis square;
toc;
