# Supplementary material for: Virulence evolution of Toxoplasma gondii within a multi‐host system
Source: Evol Appl. 2023 Jan 23;16(3):721–37. doi: 10.1111/eva.13530 (PMC10033858; doi:10.1111/eva.13530)
Supplement: Supplementary file 1 — Appendix S1 [file EVA-16-721-s001.zip › EVA_13530_Supplementary materials/Supplementary materials/Code/Code with Coinfection/ScenarioJudgment_2.m]

function [ TAU_R,Number,mut_flag ] = ScenarioJudgment_2( taur1,taur2,taum,X_eq0 , b, d, rho1, rho2_c, xi, alpha_c, sigama_v, u, theta_c1, theta_c2, theta_kappa, ...
    Gamma_c1, Gamma_c2, Gamma_kappa, beta_c1, beta_c2, beta_kappa, q_c1, q_c2, q_kappa)
%-----------------------------------------------------------------------
%  º¯ÊýÖ÷Ìå
DInvasion_mut = max(eig(FnFV2(X_eq0,taum, b, d, rho1, rho2_c, xi, alpha_c, sigama_v, u, theta_c1, theta_c2, theta_kappa, ...
    Gamma_c1, Gamma_c2, Gamma_kappa, beta_c1, beta_c2, beta_kappa, q_c1, q_c2, q_kappa)));               
if DInvasion_mut>1 
    coexist_w_str2 = FnMutualInvasion_num(taur2,taum, b, d, rho1, rho2_c, xi, alpha_c, sigama_v, u, theta_c1, theta_c2, theta_kappa, ...
        Gamma_c1, Gamma_c2, Gamma_kappa, beta_c1, beta_c2, beta_kappa, q_c1, q_c2, q_kappa);
    coexist_w_str1 = FnMutualInvasion_num(taur1,taum, b, d, rho1, rho2_c, xi, alpha_c, sigama_v, u, theta_c1, theta_c2, theta_kappa, ...
        Gamma_c1, Gamma_c2, Gamma_kappa, beta_c1, beta_c2, beta_kappa, q_c1, q_c2, q_kappa);  
    mut_flag = 1;
    if coexist_w_str1 == 1 && coexist_w_str2 == 1
        DInvasion_r1 = FnR0_num2(taum,taur2,taur1, b, d, rho1, rho2_c, xi, alpha_c, sigama_v, u, theta_c1, theta_c2, theta_kappa, ...
            Gamma_c1, Gamma_c2, Gamma_kappa, beta_c1, beta_c2, beta_kappa, q_c1, q_c2, q_kappa);
        DInvasion_r2 = FnR0_num2(taum,taur1,taur2, b, d, rho1, rho2_c, xi, alpha_c, sigama_v, u, theta_c1, theta_c2, theta_kappa, ...
            Gamma_c1, Gamma_c2, Gamma_kappa, beta_c1, beta_c2, beta_kappa, q_c1, q_c2, q_kappa);
        if DInvasion_r1>1 && DInvasion_r2>1
            TAU_R = 'm12';
            Number = 3;
        elseif DInvasion_r1<=1 && DInvasion_r2>1
            TAU_R = 'm2';
            Number = 2;
        elseif DInvasion_r2<=1 && DInvasion_r1>1 
            TAU_R = 'm1';
            Number = 2;
        elseif DInvasion_r1<=1 && DInvasion_r2<=1
            if DInvasion_r1>DInvasion_r2
                TAU_R = 'm2';
                Number = 2;
            elseif DInvasion_r1<DInvasion_r2
                TAU_R = 'm1';
                Number = 2;
            elseif DInvasion_r1==DInvasion_r2
                TAU_R = 'm';
                Number = 1;                
            end
        end
    elseif coexist_w_str1 == 1 && coexist_w_str2 == 0
%         if FnR0_num2(taum,taur1,taur2)<1
            TAU_R = 'm1';
            Number = 2;
%         else
%             TAU_R = 'error';
%             Number = 0;
%         end
    elseif coexist_w_str1 == 0 && coexist_w_str2 == 1
%         if FnR0_num2(taum,taur2,taur1)<1
            TAU_R = 'm2';
            Number = 2;
%         else
%             TAU_R = 'error';
%             Number = 0;
%         end
    elseif coexist_w_str1 == 0 && coexist_w_str2 == 0
        TAU_R = 'm';
        Number = 1;
    end
else
    mut_flag = 0;
    TAU_R = '12';
    Number = 2;
end


end
