# Supplementary material for: Virulence evolution of Toxoplasma gondii within a multi‐host system
Source: Evol Appl. 2023 Jan 23;16(3):721–37. doi: 10.1111/eva.13530 (PMC10033858; doi:10.1111/eva.13530)
Supplement: Supplementary file 1 — Appendix S1 [file EVA-16-721-s001.zip › EVA_13530_Supplementary materials/Supplementary materials/Code/Code with Coinfection/ScenarioJudgment_3.m]

function [ TAU_R,Number,mut_flag ] = ScenarioJudgment_3( taur1,taur2,taur3,taum, b, d, rho1, rho2_c, xi, alpha_c, sigama_v, u, theta_c1, theta_c2, theta_kappa, ...
    Gamma_c1, Gamma_c2, Gamma_kappa, beta_c1, beta_c2, beta_kappa, q_c1, q_c2, q_kappa)
%-----------------------------------------------------------------------
%  º¯ÊýÖ÷Ìå
TInvasion_mut = FnR0_num3(taur1,taur2,taur3,taum, b, d, rho1, rho2_c, xi, alpha_c, sigama_v, u, theta_c1, theta_c2, theta_kappa, ...
    Gamma_c1, Gamma_c2, Gamma_kappa, beta_c1, beta_c2, beta_kappa, q_c1, q_c2, q_kappa);
if TInvasion_mut>1 
    mut_flag = 1;
    coexist_12m = FnMutualInvasion_3num(taur1,taur2,taum, b, d, rho1, rho2_c, xi, alpha_c, sigama_v, u, theta_c1, theta_c2, theta_kappa, ...
        Gamma_c1, Gamma_c2, Gamma_kappa, beta_c1, beta_c2, beta_kappa, q_c1, q_c2, q_kappa);
    coexist_23m = FnMutualInvasion_3num(taur2,taur3,taum, b, d, rho1, rho2_c, xi, alpha_c, sigama_v, u, theta_c1, theta_c2, theta_kappa, ...
        Gamma_c1, Gamma_c2, Gamma_kappa, beta_c1, beta_c2, beta_kappa, q_c1, q_c2, q_kappa);
    coexist_13m = FnMutualInvasion_3num(taur1,taur3,taum, b, d, rho1, rho2_c, xi, alpha_c, sigama_v, u, theta_c1, theta_c2, theta_kappa, ...
        Gamma_c1, Gamma_c2, Gamma_kappa, beta_c1, beta_c2, beta_kappa, q_c1, q_c2, q_kappa);
    if  coexist_12m == 1 && coexist_23m == 0 && coexist_13m == 0
        TInvasion_r3 = FnR0_num3(taur1,taur2,taum,taur3, b, d, rho1, rho2_c, xi, alpha_c, sigama_v, u, theta_c1, theta_c2, theta_kappa, ...
            Gamma_c1, Gamma_c2, Gamma_kappa, beta_c1, beta_c2, beta_kappa, q_c1, q_c2, q_kappa);
        if  TInvasion_r3>1
            TAU_R = 'm3';
            Number = 2;   
        else
            TAU_R = 'm12';
            Number = 3;    
        end
    elseif coexist_12m == 0 && coexist_23m == 1 && coexist_13m == 0
        TInvasion_r1 = FnR0_num3(taur2,taur3,taum,taur1, b, d, rho1, rho2_c, xi, alpha_c, sigama_v, u, theta_c1, theta_c2, theta_kappa, ...
            Gamma_c1, Gamma_c2, Gamma_kappa, beta_c1, beta_c2, beta_kappa, q_c1, q_c2, q_kappa);
        if  TInvasion_r1>1
            TAU_R = 'm1';
            Number = 2;                     
        else
            TAU_R = 'm23';
            Number = 3;
        end
    elseif coexist_12m == 0 && coexist_23m == 0 && coexist_13m == 1
        TInvasion_r2 = FnR0_num3(taur1,taur3,taum,taur2, b, d, rho1, rho2_c, xi, alpha_c, sigama_v, u, theta_c1, theta_c2, theta_kappa, ...
            Gamma_c1, Gamma_c2, Gamma_kappa, beta_c1, beta_c2, beta_kappa, q_c1, q_c2, q_kappa);
        if  TInvasion_r2>1
            TAU_R = 'm2';
            Number = 2;
        else
            TAU_R = 'm13';
            Number = 3;
        end
    elseif coexist_12m == 1 && coexist_23m == 1 && coexist_13m == 0
        TInvasion_r3 = FnR0_num3(taur1,taur2,taum,taur3, b, d, rho1, rho2_c, xi, alpha_c, sigama_v, u, theta_c1, theta_c2, theta_kappa, ...
            Gamma_c1, Gamma_c2, Gamma_kappa, beta_c1, beta_c2, beta_kappa, q_c1, q_c2, q_kappa);
        TInvasion_r1 = FnR0_num3(taur2,taur3,taum,taur1, b, d, rho1, rho2_c, xi, alpha_c, sigama_v, u, theta_c1, theta_c2, theta_kappa, ...
            Gamma_c1, Gamma_c2, Gamma_kappa, beta_c1, beta_c2, beta_kappa, q_c1, q_c2, q_kappa);
        if (TInvasion_r1>1 && TInvasion_r3<=1) || (TInvasion_r1<=1 && TInvasion_r3<=1 && TInvasion_r1<TInvasion_r3)
            TAU_R = 'm12';
            Number = 3;
        elseif (TInvasion_r1<=1 && TInvasion_r3>1) || (TInvasion_r1<=1 && TInvasion_r3<=1 && TInvasion_r1>TInvasion_r3)
            TAU_R = 'm23';
            Number = 3; 
        elseif TInvasion_r1>1 && TInvasion_r3>1 
            TAU_R = 'error';
            Number = -1;
        end
    elseif coexist_12m == 1 && coexist_23m == 0 && coexist_13m == 1
        TInvasion_r3 = FnR0_num3(taur1,taur2,taum,taur3, b, d, rho1, rho2_c, xi, alpha_c, sigama_v, u, theta_c1, theta_c2, theta_kappa, ...
            Gamma_c1, Gamma_c2, Gamma_kappa, beta_c1, beta_c2, beta_kappa, q_c1, q_c2, q_kappa);
        TInvasion_r2 = FnR0_num3(taur1,taur3,taum,taur2, b, d, rho1, rho2_c, xi, alpha_c, sigama_v, u, theta_c1, theta_c2, theta_kappa, ...
            Gamma_c1, Gamma_c2, Gamma_kappa, beta_c1, beta_c2, beta_kappa, q_c1, q_c2, q_kappa);
        if (TInvasion_r2>1 && TInvasion_r3<=1) || (TInvasion_r2<=1 && TInvasion_r3<=1 && TInvasion_r2<TInvasion_r3)
            TAU_R = 'm12';
            Number = 3; 
        elseif (TInvasion_r2<=1 && TInvasion_r3>1) || (TInvasion_r2<=1 && TInvasion_r3<=1 && TInvasion_r2>TInvasion_r3)
            TAU_R = 'm13';
            Number = 3;
        elseif TInvasion_r2>1 && TInvasion_r3>1 
            TAU_R = 'error';
            Number = -1;
        end
    elseif coexist_12m == 0 && coexist_23m == 1 && coexist_13m == 1
        TInvasion_r1 = FnR0_num3(taur2,taur3,taum,taur1, b, d, rho1, rho2_c, xi, alpha_c, sigama_v, u, theta_c1, theta_c2, theta_kappa, ...
            Gamma_c1, Gamma_c2, Gamma_kappa, beta_c1, beta_c2, beta_kappa, q_c1, q_c2, q_kappa);
        TInvasion_r2 = FnR0_num3(taur1,taur3,taum,taur2, b, d, rho1, rho2_c, xi, alpha_c, sigama_v, u, theta_c1, theta_c2, theta_kappa, ...
            Gamma_c1, Gamma_c2, Gamma_kappa, beta_c1, beta_c2, beta_kappa, q_c1, q_c2, q_kappa);
        if (TInvasion_r1>1 && TInvasion_r2<=1) || (TInvasion_r1<=1 && TInvasion_r2<=1 && TInvasion_r1<TInvasion_r2)
            TAU_R = 'm13';
            Number = 3;
        elseif (TInvasion_r1<=1 && TInvasion_r2>1) || (TInvasion_r1<=1 && TInvasion_r2<=1 && TInvasion_r1>TInvasion_r2)
            TAU_R = 'm23';
            Number = 3;
        elseif TInvasion_r1>1 && TInvasion_r2>1 
            TAU_R = 'error';
            Number = -1;
        end
    elseif coexist_12m == 1 && coexist_23m == 1 && coexist_13m == 1
        TInvasion_r3 = FnR0_num3(taur1,taur2,taum,taur3, b, d, rho1, rho2_c, xi, alpha_c, sigama_v, u, theta_c1, theta_c2, theta_kappa, ...
            Gamma_c1, Gamma_c2, Gamma_kappa, beta_c1, beta_c2, beta_kappa, q_c1, q_c2, q_kappa);
        TInvasion_r1 = FnR0_num3(taur2,taur3,taum,taur1, b, d, rho1, rho2_c, xi, alpha_c, sigama_v, u, theta_c1, theta_c2, theta_kappa, ...
            Gamma_c1, Gamma_c2, Gamma_kappa, beta_c1, beta_c2, beta_kappa, q_c1, q_c2, q_kappa);
        TInvasion_r2 = FnR0_num3(taur1,taur3,taum,taur2);
        if TInvasion_r1>1 && TInvasion_r2>1 && TInvasion_r3>1
            TAU_R = 'm123';
            Number = 4;
        elseif TInvasion_r1>1 && TInvasion_r2>1 && TInvasion_r3<=1
            TAU_R = 'm12';
            Number = 3;
        elseif TInvasion_r1>1 && TInvasion_r2<=1 && TInvasion_r3>1
            TAU_R = 'm13';
            Number = 3;
        elseif TInvasion_r1<=1 && TInvasion_r2>1 && TInvasion_r3>1    
            TAU_R = 'm23';
            Number = 3; 
        elseif (TInvasion_r1>1 && TInvasion_r2<=1 && TInvasion_r3<=1 && TInvasion_r2>TInvasion_r3) || ...
                (TInvasion_r1<=1 && TInvasion_r2<=1 && TInvasion_r3>1 && TInvasion_r2>TInvasion_r1)
            TAU_R = 'm13';
            Number = 3;
        elseif (TInvasion_r1>1 && TInvasion_r2<=1 && TInvasion_r3<=1 && TInvasion_r3>TInvasion_r2) || ...
                (TInvasion_r1<=1 && TInvasion_r2>1 && TInvasion_r3<=1 && TInvasion_r3>TInvasion_r1)
            TAU_R = 'm12';
            Number = 3;
        elseif (TInvasion_r1<=1 && TInvasion_r2<=1 && TInvasion_r3>1 && TInvasion_r1>TInvasion_r2) || ...
                (TInvasion_r1<=1 && TInvasion_r2>1 && TInvasion_r3<=1 && TInvasion_r1>TInvasion_r3)
            TAU_R = 'm23';
            Number = 3;
        elseif TInvasion_r1<=1 && TInvasion_r2<=1 && TInvasion_r3<=1
            max_Invasion = max(TInvasion_r1,TInvasion_r2,TInvasion_r3);
            if max_Invasion == TInvasion_r1
                TAU_R = 'm23';
                Number = 3;                         
            elseif max_Invasion == TInvasion_r2
                TAU_R = 'm13';
                Number = 3;
            elseif max_Invasion == TInvasion_r3
                TAU_R = 'm12';
                Number = 3;
            end
        end
    end
else
    mut_flag = 0;
    TAU_R = '123';
    Number = 3;                 
end
end
