# Supplementary material for: Virulence evolution of Toxoplasma gondii within a multi‐host system
Source: Evol Appl. 2023 Jan 23;16(3):721–37. doi: 10.1111/eva.13530 (PMC10033858; doi:10.1111/eva.13530)
Supplement: Supplementary file 1 — Appendix S1 [file EVA-16-721-s001.zip › EVA_13530_Supplementary materials/Supplementary materials/Code/Code with Coinfection/startParallelMinus.m]

% Start the parallel pool and set the pool size
%  pool size = (CPU number) - nLeft
function startParallelMinus(nLeft)
%--------------------------------------------------------------------------
% % Find capabilities of computer so we can best utilize them.
% % Find if gpu is present
ngpus=gpuDeviceCount;
disp([num2str(ngpus) ' GPUs found']);
if ngpus>0
    lgpu=1;
    disp('GPU found')
    useGPU='yes';
else
    lgpu=0;
    disp('No GPU found')
    useGPU='no';
end
% % Find number of cores
ncores=feature('numCores');
disp([num2str(ncores) ' cores found'])
% Find number of cpus
import java.lang.*;
r=Runtime.getRuntime;
ncpus=r.availableProcessors;
disp([num2str(ncpus) ' cpus found'])
if ncpus>1
    useParallel='yes';
else
    useParallel='no';
end
[archstr,maxsize,endian]=computer;
disp([...
    'This is a ' archstr ...
    ' computer that can have up to ' num2str(maxsize) ...
    ' elements in a matlab array and uses ' endian ...
    ' byte ordering.'...
    ])
% Set up the size of the parallel pool if necessary
if nLeft<=0
    npool=ncores;
else
    npool=ncores-nLeft;
end
% Opening parallel pool
CoreNum=npool; %CPUs to be used
if useParallel=='yes'
    if verLessThan('matlab','8.1')
        % -- Code to run in MATLAB R2013a and earlier here --
        if matlabpool('size')<=0  %parallel pool Not init 
            matlabpool('open','local',CoreNum);
        else  %parallel pool init 
            disp('matlab parallel pool already started');
        end
    else
        % -- Code to run in MATLAB R2013b and later here --    
        poolobj = gcp('nocreate'); % If no pool, do not create new one.
        if isempty(poolobj)  %parallel pool Not init 
            parpool(CoreNum);
        else  %parallel pool init 
            disp('matlab parallel pool already started');
        end
    end
else
    disp('MATLAB CPU=1, no parallel is created!');
end
end
