# Supplementary material for: Virulence evolution of Toxoplasma gondii within a multi‐host system
Source: Evol Appl. 2023 Jan 23;16(3):721–37. doi: 10.1111/eva.13530 (PMC10033858; doi:10.1111/eva.13530)
Supplement: Supplementary file 1 — Appendix S1 [file EVA-16-721-s001.zip › EVA_13530_Supplementary materials/Supplementary materials/Code/Code without Coinfection/Fnif_Branch.m]

%*******************************************************************************************
%                                                 ÅÐ¶ÏÆæµãÊÇ·ñÎª·Ö²íµãÒÔ¼°¿É·ñ·¢Éú¶àÖØ·Ö²í
%*******************************************************************************************
function [res]=Fnif_Branch(sing_tau, b, d, rho1, rho2_c, xi, alpha_c, sigama_v, u, theta_c1, theta_c2, theta_kappa, ...
    Gamma_c1, Gamma_c2, Gamma_kappa, beta_c1, beta_c2, beta_kappa, q_c1, q_c2, q_kappa)
%-----------------------------------------------------------------------
%  º¯ÊýÖ÷Ìå
    ESS_Branch = FnESS_Branch_num(sing_tau, b, d, rho1, rho2_c, xi, alpha_c, sigama_v, u, theta_c1, theta_c2, theta_kappa, ...
        Gamma_c1, Gamma_c2, Gamma_kappa, beta_c1, beta_c2, beta_kappa, q_c1, q_c2, q_kappa);
    ESS = ESS_Branch(1);
    Branch = ESS_Branch(2);
%     if ESS>0.0 && (ESS+Branch)<0.0 
%         res = 1;
%     else
%         res = 0;
%     end
    if (ESS+Branch)>0.0
        res = 3;  %------- repeller-------%
    elseif ESS>0.0  
        res = 1;  %------- branch-------%
    else
        res = 2;  %------- CSS-------%
    end
end
