# Supplementary material for: Virulence evolution of Toxoplasma gondii within a multi‐host system
Source: Evol Appl. 2023 Jan 23;16(3):721–37. doi: 10.1111/eva.13530 (PMC10033858; doi:10.1111/eva.13530)
Supplement: Supplementary file 1 — Appendix S1 [file EVA-16-721-s001.zip › EVA_13530_Supplementary materials/Supplementary materials/Code/Code without Coinfection/tau_parameter.m]

%*******************************************************************************************
%                                                 ÓÐÏÞ²î·Ö·¨Çó¸ø¶¨a_r,a_mÊ±R0µÄÖµ
%*******************************************************************************************
clear all ;tic;
% startParallel(2)
% % startParallelMinus(1);
%%
%-----------------------------------------------------------------------
%  ¾Ö²¿±äÁ¿È¡Öµ
b = 100*[0.045 6.75 0.05 3]/2;  % 100*[0.06 1.8 0.05 3];   N=[200 2000 500 1e6]    % 100*[0.045 6.75 0.05 3];   N=[150 7500 500 1e6]                 
d = [0.03 0.09 0.01 0.0003]/2; 
rho1 =60*1e-5;
rho2_c = 0;
xi = 0.2;
alpha_c = 0.08;
sigama_v = 0.015;       
u = 1;   %%%%
theta_c1 = 1;
theta_c2 = 1;
theta_kappa = 1;
Gamma_c1 = [1 1 1];
Gamma_c2 = [1 1 1];
Gamma_kappa = 1*[1 1 0.24];
beta_c1 = [1 1];
beta_c2 = [1 1];
beta_kappa = [0.5 0.6];
q_c1 = [1 0.45 0.6];
q_c2 = [1 1 1];
q_kappa = [2 0.1 1.3];
%%
%-----------------------------------------------------------------------
%  Ïà¹Ø²ÎÊýÉèÖÃ
Min_taur = 0.02;
Max_taur = 20;
amount = 2000;
step_tau = 2e-5;
%%
%-----------------------------------------------------------------------
%  º¯ÊýÖ÷Ìå
kk = 1;
for ii = 1:100
    disp(['Çó½âtau*ÕýÔÚ½øÐÐµÚ: ',num2str(ii),' ²½']);
    clear k det_R0;
    is_find_singular = 0;
    j = 1;
    k = 1;
    q_kappa = 0.04+(ii-1)*0.04;  %ÒÀÇé¿ö×öµ÷Õû%
%     rho2_c = 1.5e-5*(1+(ii-1)*1);  %ÒÀÇé¿ö×öµ÷Õû%
    %%
    %~~~~~~~~~~~~~~~~~~~~~~~~~~~~~~~~~~~~~~~~~~~
    %         ÁÐ³ötauÔÚ¶ÔÓ¦Çø¼äÄÚËùÓÐR0µÄÒ»½×µ¼
    %~~~~~~~~~~~~~~~~~~~~~~~~~~~~~~~~~~~~~~~~~~~
    for tau = Min_taur:(Max_taur-Min_taur)/amount:Max_taur
        det_R0(k,1) = Fndet_R0(tau, b, d, rho1, rho2_c, xi, alpha_c, sigama_v, u, theta_c1, theta_c2, theta_kappa, ...
            Gamma_c1, Gamma_c2, Gamma_kappa, beta_c1, beta_c2, beta_kappa, q_c1, q_c2, q_kappa);
%         transmission_00 = Fntransmission_intensity(tau, b, d, rho1, rho2_c, xi, alpha_c, sigama_v, u, theta_c1, theta_c2, theta_kappa, ...
%             Gamma_c1, Gamma_c2, Gamma_kappa, beta_c1, beta_c2, beta_kappa, q_c1, q_c2, q_kappa);
%         transmission_01 = Fntransmission_intensity(tau+step_tau, b, d, rho1, rho2_c, xi, alpha_c, sigama_v, u, theta_c1, theta_c2, theta_kappa, ...
%             Gamma_c1, Gamma_c2, Gamma_kappa, beta_c1, beta_c2, beta_kappa, q_c1, q_c2, q_kappa);
%         transmission_02 = Fntransmission_intensity(tau+2*step_tau, b, d, rho1, rho2_c, xi, alpha_c, sigama_v, u, theta_c1, theta_c2, theta_kappa, ...
%             Gamma_c1, Gamma_c2, Gamma_kappa, beta_c1, beta_c2, beta_kappa, q_c1, q_c2, q_kappa);        
%         transmission_tau_P(k,:) = (transmission_01-transmission_00)./step_tau;
%         transmission_tau_PP(k,:) = (transmission_02-2*transmission_01+transmission_00)/step_tau^2;
        k = k+1;
    end
    %%
    %~~~~~~~~~~~~~~~~~~~~~~~~~~~~~~~~~~~~~~~~~~~
    %         ÕÒÆæµã(R0Ò»½×µ¼Îª0)
    %~~~~~~~~~~~~~~~~~~~~~~~~~~~~~~~~~~~~~~~~~~~
    tau = (Min_taur:(Max_taur-Min_taur)/amount:Max_taur)';
    r = size(det_R0,1);
    clear N;
    for i = 3:(r-2)
        if sign(det_R0(i,1))*sign(det_R0(i+1,1))==-1 && (abs(det_R0(i,1)) < 0.02|| abs(det_R0(i+1,1)) < 0.02) && (det_R0(i,1) ~= 100 && det_R0(i+1,1) ~= 100)
            N(j,1) = i;
            is_find_singular = 1;
            j = j+1;
        end
    end
    if is_find_singular ~= 1
        N = 0;
    end

   if N(size(N,1),1) ~=0
       for j = 1:size(N,1)
             min_detR = min(abs(det_R0((N(j,1)-2):(N(j,1)+2),1)));  
             sing_tau(kk,1) = tau(abs(det_R0) == min_detR);
             parameter(kk,:) = q_kappa;
             kk = kk+1;
       end
   else
       continue;
   end
end
toc;
%%
%~~~~~~~~~~~~~~~~~~~~~~~~~~~~~~~~~~~~~~~~~~~
%                 ÇóESS¡¢Branch
%~~~~~~~~~~~~~~~~~~~~~~~~~~~~~~~~~~~~~~~~~~~
for i = 1:size(sing_tau,1)
    q_kappa = parameter(i,:);
    ESS_Branch = FnESS_Branch_num(sing_tau(i,1), b, d, rho1, rho2_c, xi, alpha_c, sigama_v, u, theta_c1, theta_c2, theta_kappa, ...
        Gamma_c1, Gamma_c2, Gamma_kappa, beta_c1, beta_c2, beta_kappa, q_c1, q_c2, q_kappa);
    ESS(i,1) = ESS_Branch(1);
    Branch(i,1) = ESS_Branch(2);
end
%%
%~~~~~~~~~~~~~~~~~~~~~~~~~~~~~~~~~~~~~~~~~~~
%                 ±£´æÊý¾Ý²¢×÷Í¼
%~~~~~~~~~~~~~~~~~~~~~~~~~~~~~~~~~~~~~~~~~~~
DATA=[parameter,sing_tau,ESS,Branch];
figure;
[r,c]=size(sing_tau);
for i=1:r
    if (ESS(i,1)+Branch(i,1))>0.0
        plot(parameter(i,1),sing_tau(i,1),'.','Color','r','markerSize',10);
        hold on;  
    elseif ESS(i,1)>0.0
        plot(parameter(i,1),sing_tau(i,1),'.','Color',[0 0.7 0],'markerSize',10);
        hold on;
    else
        plot(parameter(i,1),sing_tau(i,1),'.','Color','b','markerSize',10);
        hold on;
    end
end
% xlabel('\kappa_{q}','FontName','Times New Roman','FontSize',18, 'FontWeight','bold','Color','k');
% ylabel('\tau*','FontName','Times New Roman','FontSize',18, 'FontWeight','bold','Color','k');
% set(gcf,'unit','centimeters','position',[8 8 12 12]);
% set(gca,'Position',[.15 .15 .75 .75]);
% set(gca,'FontName','Times New Roman','FontSize' , 14);

sing_alpha = 1-exp(-alpha_c.*sing_tau);
figure;
[r,c]=size(sing_tau);
for i=1:r
    if (ESS(i,1)+Branch(i,1))>0.0
        plot(parameter(i,1),sing_alpha(i,1),'.','Color','r','markerSize',10);
        hold on;  
    elseif ESS(i,1)>0.0
        plot(parameter(i,1),sing_alpha(i,1),'.','Color',[0 0.7 0],'markerSize',10);
        hold on;
    else
        plot(parameter(i,1),sing_alpha(i,1),'.','Color','b','markerSize',10);
        hold on;
    end
end
set(gcf,'unit','centimeters','position',[8 8 12 12]);
set(gca,'Position',[.15 .15 .73 .73]);
set(gca,'FontName','Times New Roman','FontSize' , 10);
xlabel('\kappa_{q}','FontName','Times New Roman','FontSize',14, 'FontWeight','bold','Color','k');
ylabel('\alpha*','FontName','Times New Roman','FontSize',14, 'FontWeight','bold','Color','k');
annotation(gcf,'textbox',[0.05 0.92 0.05 0.055],'String',{'(b)'},'FontWeight','bold', 'FontSize',16, 'FontName','Times New Roman', 'LineStyle','none');

toc;
