# Supplementary material for: Virulence evolution of Toxoplasma gondii within a multi‐host system
Source: Evol Appl. 2023 Jan 23;16(3):721–37. doi: 10.1111/eva.13530 (PMC10033858; doi:10.1111/eva.13530)
Supplement: Supplementary file 1 — Appendix S1 [file EVA-16-721-s001.zip › EVA_13530_Supplementary materials/Supplementary materials/DATA used in manuscript/Figure_contourViru_Enviro_CatsMice.m]

%*******************************************************************************************
%                    »­Ææµã´óÐ¡ÔÚ²»Í¬´¹Ö±¸ÐÈ¾ÂÊÏÂËæÃ¨Êó¼ä½Ó¸ÐÈ¾ÂÊ±ä»¯µÄÍ¼
%*******************************************************************************************
clear all; tic;
axis_size = 10;
label_size = 12;
%-----------------------------------------------------------------------
%  ¶ÁÈ¡Êý¾Ý
A = load ('CompleteCycle_Indirect_Rho35_Kb1_Kq01_index_u2.mat');
%%
%  È¡ÌØ¶¨²ÎÊý±ä»¯·¶Î§¶ÔÓ¦x,yÖá
%------DATA_temp = [temp_Gamma_kappa_c, temp_Gamma_kappa_m, temp_theta_kappa];-----%
A.temp_Gamma_kappa_c = unique(A.DATA(:,1));  A.temp_Gamma_kappa_m = unique(A.DATA(:,2));   A.temp_theta_kappa = unique(A.DATA(:,3));    
%------  '\kappa_{\gamma_c}';    '\kappa_{\gamma_m}';  '\kappa_{\theta}' ------%
string1 = 'Environmental infection rate measured by \kappa_{\gamma_c}';     
string2 = 'Environmental infection rate measured by \kappa_{\gamma_m}';     
string3 = 'Release rate measure by \kappa_{\theta}';     

%%
%------2¸ö±äÁ¿Í¬Ê±¸Ä±äÊ±µÄÈýÎ¬Í¼,¸Ã²¿·ÖÐèÒÀÇé¿ö×öµ÷Õû£¡£¡-----%
mm = 5;     %ÒÀÇé¿ö×öµ÷Õû%
A.temp_variable = A.temp_theta_kappa(mm);     %ÒÀÇé¿ö×öµ÷Õû%
A.string_temp = '\kappa_{\theta}';     %ÒÀÇé¿ö×öµ÷Õû%
A.index_temp_variable = find(A.DATA(:,3) == A.temp_theta_kappa(mm));     %ÒÀÇé¿ö×öµ÷Õû%  
A.X1 = A.DATA(A.index_temp_variable,1);   A.Y1 = A.DATA(A.index_temp_variable,2);     %ÒÀÇé¿ö×öµ÷Õû%
A.DATA_2D = A.DATA(A.index_temp_variable,:);
%%
%~~~~~~~~~~~~~~~~~~~~~~~~~~~~~~~~~~~~~~~~
%        ÈýÎ¬ÇúÃæÉ«²ÊÍ¼orÆ½ÃæÉ«²ÊÍ¼
[A.xq,A.yq] = meshgrid(linspace(min(A.X1),max(A.X1)),linspace(min(A.Y1),max(A.Y1)));
%%
figure;
set(gcf,'unit','centimeters','position',[8 8 26 12]);
subplot (1,2,1);
set(gca,'Position',[.06*12/13 .15 .73/2*12/13 .73]);
%------Sigularity_alpha-----%
A.alpha = 1-exp(-A.alpha_c.*A.DATA_2D(:,4));
[A.XX,A.YY,A.ZZ_alpha]=griddata(A.X1,A.Y1,A.alpha,A.xq,A.yq);   warning off;
pcolor(A.XX,A.YY,A.ZZ_alpha);shading interp;
colormap (parula)   %---É«´øÑÕÉ«---%
ca = colorbar;
set(ca,'position',[0.44*12/13 0.15 0.02 .73],'FontName','Times New Roman','FontSize',axis_size*0.8,...
    'Ticks',0.1:0.1:0.4,'TickLabels',{'0.1','0.2','0.3','0.4'});
ca.Label.String = 'Virulence at singularity \alpha(\tau*)';
ca.Label.FontSize = 10;
set(gca,'FontName','Times New Roman','FontSize' , axis_size);
set(gca, 'xTick',2:2:10,'xTickLabel',{'2','4','6','8','10'});
set(gca, 'yTick',2:2:10,'yTickLabel',{'2','4','6','8','10'});
xlabel(string1,'FontName','Times New Roman','FontSize',label_size, 'FontWeight','bold','Color','k');
ylabel(string2,'FontName','Times New Roman','FontSize',label_size, 'FontWeight','bold','Color','k');
% axis square;
annotation(gcf,'textbox',[0.03/2 0.92 0.05 0.055],'String',{'(a)'},'FontWeight','bold', 'FontSize',16, 'FontName','Times New Roman', 'LineStyle','none');
hold on;
box on;


%%
%~~~~~~~~~~~~~~~~~~~~~~~~~~~~~~~~~~~~~~~~
%     ¶ÔÓÚ²»¹æÔòÇúÃæ²ÉÓÃ·Ö¶Î×öÔÆÍ¼µÄ·½·¨

%-----------------------------------------------------------------------
%  ¶ÁÈ¡Êý¾Ý
B = load('Jiami_CompleteCycle_Indirect_Rho35_Kb1_Kq2_u1_Ktheta.mat');  
%%
%  È¡ÌØ¶¨²ÎÊý±ä»¯·¶Î§¶ÔÓ¦x,yÖá
%------DATA_temp = [temp_Gamma_kappa_c, temp_Gamma_kappa_m, temp_theta_kappa];-----%
B.temp_Gamma_kappa_c = unique(B.DATA(:,1));  B.temp_Gamma_kappa_m = unique(B.DATA(:,2));   B.temp_theta_kappa = unique(B.DATA(:,3));    
%------  '\kappa_{\gamma_c}';    '\kappa_{\gamma_m}';  '\kappa_{\theta}' ------%
string1 = 'Environmental infection rate measured by \kappa_{\gamma_c}';     
string2 = 'Environmental infection rate measured by \kappa_{\gamma_m}';     
string3 = 'Release rate measure by \kappa_{\theta}';     

%%
%------2¸ö±äÁ¿Í¬Ê±¸Ä±äÊ±µÄÈýÎ¬Í¼,¸Ã²¿·ÖÐèÒÀÇé¿ö×öµ÷Õû£¡£¡-----%
mm = 1;     %ÒÀÇé¿ö×öµ÷Õû%
B.temp_variable = B.temp_theta_kappa(mm);     %ÒÀÇé¿ö×öµ÷Õû%
B.string_temp = '\kappa_{\theta}';     %ÒÀÇé¿ö×öµ÷Õû%
B.index_temp_variable = find(B.DATA(:,3) == B.temp_theta_kappa(mm));     %ÒÀÇé¿ö×öµ÷Õû%  
B.X1 = B.DATA(B.index_temp_variable,1);   B.Y1 = B.DATA(B.index_temp_variable,2);     %ÒÀÇé¿ö×öµ÷Õû%
B.DATA_2D = B.DATA(B.index_temp_variable,:);
%%
%~~~~~~~~~~~~~~~~~~~~~~~~~~~~~~~~~~~~~~~~
%        ÈýÎ¬ÇúÃæÉ«²ÊÍ¼orÆ½ÃæÉ«²ÊÍ¼
[B.xq,B.yq] = meshgrid(linspace(min(B.X1),max(B.X1)),linspace(min(B.Y1),max(B.Y1)));
%%
subplot (1,2,2);
set(gca,'Position',[.06*12/13+0.5 .15 .73/2*12/13 .73]);
%------Sigularity_alpha-----%
B.alpha = 1-exp(-B.alpha_c.*B.DATA_2D(:,4));
B.nn = size(B.temp_Gamma_kappa_c,1);
B.temp_xx = B.temp_Gamma_kappa_c;
for i = 1 : B.nn-1
    clear XX1 YY1 alpha_XY xxq yyq XXX YYY ZZZ_alpha
B.min_X = B.temp_xx(i); B.max_X = B.temp_xx(i+1);
B.index_X11 = find(B.X1>=B.min_X); B.index_X12 = find(B.X1<=B.max_X);
B.index_all = intersect(B.index_X11,B.index_X12);
B.XX1 = B.X1(B.index_all); B.YY1 = B.Y1(B.index_all); 
B.alpha_XY = B.alpha(B.index_all);
[B.xxq,B.yyq] = meshgrid(linspace(min(B.XX1),max(B.XX1),100),linspace(min(B.YY1),max(B.YY1),100));
[B.XXX,B.YYY,B.ZZZ_alpha]=griddata(B.XX1,B.YY1,B.alpha_XY,B.xxq,B.yyq);   warning off;
pcolor(B.XXX,B.YYY,B.ZZZ_alpha);shading interp;
colormap (parula);   %---É«´øÑÕÉ«---%
axis([min(B.X1),max(B.X1),min(B.Y1),max(B.Y1)]);  % ±ØÐëÔÚ»­ÍêÍ¼ºó¸ø¶¨×ø±êÖáµÄÕûÌå·¶Î§£¬²»È»²»ÄÜµÃµ½ÀÛ¼ÓÔÆÍ¼£¬ÇÒ¸ÃÃüÁîÖ»ÄÜÎ»ÓÚpcolorÖ®ºó
hold on;
end
cb = colorbar;
set(cb,'position',[0.44*12/13+0.5 0.15 0.02 .73],'FontName','Times New Roman','FontSize',axis_size*0.8,...
    'Ticks',0.45:0.09:0.72,'TickLabels',{'0.45','0.54','0.63','0.72'});
cb.Label.String = 'Virulence at singularity \alpha(\tau*)';
cb.Label.FontSize = 10;
set(gca,'FontName','Times New Roman','FontSize' , axis_size);
set(gca, 'xTick',2:2:10,'xTickLabel',{'2','4','6','8','10'});
set(gca, 'yTick',2:2:10,'yTickLabel',{'2','4','6','8','10'});
xlabel(string1,'FontName','Times New Roman','FontSize',label_size, 'FontWeight','bold','Color','k');
ylabel(string2,'FontName','Times New Roman','FontSize',label_size, 'FontWeight','bold','Color','k');
% axis square;
annotation(gcf,'textbox',[0.03/2+0.5 0.92 0.05 0.055],'String',{'(b)'},'FontWeight','bold', 'FontSize',16, 'FontName','Times New Roman', 'LineStyle','none');
