# Supplementary material for: Virulence evolution of Toxoplasma gondii within a multi‐host system
Source: Evol Appl. 2023 Jan 23;16(3):721–37. doi: 10.1111/eva.13530 (PMC10033858; doi:10.1111/eva.13530)
Supplement: Supplementary file 1 — Appendix S1 [file EVA-16-721-s001.zip › EVA_13530_Supplementary materials/Supplementary materials/DATA used in manuscript/Figure_contourViru_Enviro_Oocysts.m]

%*******************************************************************************************
%                    »­Ææµã´óÐ¡ÔÚ²»Í¬´¹Ö±¸ÐÈ¾ÂÊÏÂËæÂÑÄÒÊÍ·ÅÂÊ¡¢Ë¥¼õÂÊ±ä»¯µÄÍ¼
%*******************************************************************************************
clear all; tic;
axis_size = 10;
label_size = 12;
%-----------------------------------------------------------------------
%  ¶ÁÈ¡Êý¾Ý
A = load ('CompleteCycle_Indirect_Rho35_Kb1_Kq01_Kgammac3.mat');
%%
%  È¡ÌØ¶¨²ÎÊý±ä»¯·¶Î§¶ÔÓ¦x,yÖá
%------DATA_temp = [temp_u, temp_theta_kappa, temp_Gamma_kappa_c];-----%
A.temp_u = unique(A.DATA(:,1));  A.temp_Gamma_theta_kappa = unique(A.DATA(:,2));   A.temp_Gamma_kappa_c = unique(A.DATA(:,3));    
%------  'u';    '\kappa_{\theta}';  '\kappa_{\gamma_c}' ------%
string1 = 'Decay rate measured by u';     
string2 = 'Release rate measured by \kappa_{\theta}';     
string3 = 'Environmental infection rate measured by \kappa_{\gamma_c}';     

%%
%------2¸ö±äÁ¿Í¬Ê±¸Ä±äÊ±µÄÈýÎ¬Í¼,¸Ã²¿·ÖÐèÒÀÇé¿ö×öµ÷Õû£¡£¡-----%
mm = 1;     %ÒÀÇé¿ö×öµ÷Õû%
A.temp_variable = A.temp_Gamma_kappa_c(mm);     %ÒÀÇé¿ö×öµ÷Õû%
A.string_temp = '\kappa_{\gamma_c}';     %ÒÀÇé¿ö×öµ÷Õû%
A.index_temp_variable = find(A.DATA(:,3) == A.temp_Gamma_kappa_c(mm));     %ÒÀÇé¿ö×öµ÷Õû% 
A.X1 = A.DATA(A.index_temp_variable,1);   A.Y1 = A.DATA(A.index_temp_variable,2);     %ÒÀÇé¿ö×öµ÷Õû%
A.DATA_2D = A.DATA(A.index_temp_variable,:);
%%
%~~~~~~~~~~~~~~~~~~~~~~~~~~~~~~~~~~~~~~~~
%        ÈýÎ¬ÇúÃæÉ«²ÊÍ¼orÆ½ÃæÉ«²ÊÍ¼
[A.xq,A.yq] = meshgrid(linspace(min(A.X1),max(A.X1)),linspace(min(A.Y1),max(A.Y1)));
%%
figure;
set(gcf,'unit','centimeters','position',[8 8 26 12]);
subplot (1,2,1);
set(gca,'Position',[.06*12/13 .15 .73/2*12/13 .73]);
%------Sigularity_alpha-----%
A.alpha = 1-exp(-A.alpha_c.*A.DATA_2D(:,4));
[A.XX,A.YY,A.ZZ_alpha]=griddata(A.X1,A.Y1,A.alpha,A.xq,A.yq);   warning off;
pcolor(A.XX,A.YY,A.ZZ_alpha);shading interp;
colormap (parula)   %---É«´øÑÕÉ«---%
ca = colorbar;
set(ca,'position',[0.44*12/13 0.15 0.02 .73],'FontName','Times New Roman','FontSize',axis_size*0.8,...
    'Ticks',0.08:0.04:0.2,'TickLabels',{'0.08','0.12','0.16','0.2'});
ca.Label.String = 'Virulence at singularity \alpha(\tau*)';
ca.Label.FontSize = 10;
set(gca,'FontName','Times New Roman','FontSize' , axis_size);
% axis([0 3 0 12]);
set(gca, 'xTick',0.5:0.5:3,'xTickLabel',{'0.5','1','1.5','2','2.5','3'});
set(gca, 'yTick', 2:2:12,'yTickLabel',{'2','4','6','8','10','12'});
xlabel(string1,'FontName','Times New Roman','FontSize',label_size, 'FontWeight','bold','Color','k');
ylabel(string2,'FontName','Times New Roman','FontSize',label_size, 'FontWeight','bold','Color','k');
% axis square;
annotation(gcf,'textbox',[0.03/2 0.92 0.05 0.055],'String',{'(a)'},'FontWeight','bold', 'FontSize',16, 'FontName','Times New Roman', 'LineStyle','none');
hold on;
box on;


%-----------------------------------------------------------------------
%  ¶ÁÈ¡Êý¾Ý
B = load('Jiama_CompleteCycle_Indirect_Rho35_Kb1_Kq2_Kgamma3.mat');  
%%
%  È¡ÌØ¶¨²ÎÊý±ä»¯·¶Î§¶ÔÓ¦x,yÖá
%------DATA_temp = [temp_u, temp_theta_kappa, temp_Gamma_kappa_c];-----%
B.temp_u = unique(B.DATA(:,1));  B.temp_Gamma_theta_kappa = unique(B.DATA(:,2));   B.temp_Gamma_kappa_c = unique(B.DATA(:,3));    
%------  'u';    '\kappa_{\theta}';  '\kappa_{\gamma_c}' ------%
string1 = 'Decay rate measured by u';     
string2 = 'Release rate measured by \kappa_{\theta}';     
string3 = 'Environmental infection rate measured by \kappa_{\gamma_c}';     

%%
%------2¸ö±äÁ¿Í¬Ê±¸Ä±äÊ±µÄÈýÎ¬Í¼,¸Ã²¿·ÖÐèÒÀÇé¿ö×öµ÷Õû£¡£¡-----%
% mm = 15;     %ÒÀÇé¿ö×öµ÷Õû%
mm = 1;     %ÒÀÇé¿ö×öµ÷Õû%
B.temp_variable = B.temp_Gamma_kappa_c(mm);     %ÒÀÇé¿ö×öµ÷Õû%
B.string_temp = '\kappa_{\gamma_c}';     %ÒÀÇé¿ö×öµ÷Õû%
B.index_temp_variable = find(B.DATA(:,3) == B.temp_Gamma_kappa_c(mm));     %ÒÀÇé¿ö×öµ÷Õû%  
B.X1 = B.DATA(B.index_temp_variable,1);   B.Y1 = B.DATA(B.index_temp_variable,2);     %ÒÀÇé¿ö×öµ÷Õû%
B.DATA_2D = B.DATA(B.index_temp_variable,:);
%%
%~~~~~~~~~~~~~~~~~~~~~~~~~~~~~~~~~~~~~~~~
%        ÈýÎ¬ÇúÃæÉ«²ÊÍ¼orÆ½ÃæÉ«²ÊÍ¼
[B.xq,B.yq] = meshgrid(linspace(min(B.X1),max(B.X1)),linspace(min(B.Y1),max(B.Y1)));
%%
subplot (1,2,2);
set(gca,'Position',[.06*12/13+0.5 .15 .73/2*12/13 .73]);
%------Sigularity_alpha-----%
B.alpha = 1-exp(-B.alpha_c.*B.DATA_2D(:,4));
[B.XX,B.YY,B.ZZ_alpha]=griddata(B.X1,B.Y1,B.alpha,B.xq,B.yq);   warning off;
pcolor(B.XX,B.YY,B.ZZ_alpha);shading interp;
colormap (parula)   %---É«´øÑÕÉ«---%
% colorbar('position',[0.94 0.15 0.02 .73],'FontName','Times New Roman','FontSize',axis_size*0.8,...
%     'Ticks',0.45:0.07:0.8,'TickLabels',{'0.45','0.52','0.59','0.66','0.73','0.8'});
cb = colorbar;
set(cb,'position',[0.44*12/13+0.5 0.15 0.02 .73],'FontName','Times New Roman','FontSize',axis_size*0.8,...
    'Ticks',0.3:0.2:0.9,'TickLabels',{'0.3','0.5','0.7','0.9'});
cb.Label.String = 'Virulence at singularity \alpha(\tau*)';
cb.Label.FontSize = 10;
% colorbar('position',[0.94 0.15 0.02 .73],'FontName','Times New Roman','FontSize',axis_size*0.8);
set(gca,'FontName','Times New Roman','FontSize' , axis_size);
axis([0.4 3 0.2 2]);
set(gca, 'xTick',0.5:0.5:3,'xTickLabel',{'0.5','1','1.5','2','2.5','3'});
set(gca, 'yTick', 0.2:0.6:2,'yTickLabel',{'0.2','0.8','1.4','2'});
xlabel(string1,'FontName','Times New Roman','FontSize',label_size, 'FontWeight','bold','Color','k');
ylabel(string2,'FontName','Times New Roman','FontSize',label_size, 'FontWeight','bold','Color','k');
% axis square;
annotation(gcf,'textbox',[0.03/2+0.5 0.92 0.05 0.055],'String',{'(b)'},'FontWeight','bold', 'FontSize',16, 'FontName','Times New Roman', 'LineStyle','none');

%%
% figure;
% set(gcf,'unit','centimeters','position',[8 8 12 12]);
% set(gca,'Position',[.12 .15 .73 .73]);
% plot3(A.X1,A.Y1,A.alpha,'b.');
% 
% figure;
% set(gcf,'unit','centimeters','position',[8 8 12 12]);
% set(gca,'Position',[.12 .15 .73 .73]);
% plot3(B.X1,B.Y1,B.alpha,'b.');
