# Supplementary material for: Virulence evolution of Toxoplasma gondii within a multi‐host system
Source: Evol Appl. 2023 Jan 23;16(3):721–37. doi: 10.1111/eva.13530 (PMC10033858; doi:10.1111/eva.13530)
Supplement: Supplementary file 1 — Appendix S1 [file EVA-16-721-s001.zip › EVA_13530_Supplementary materials/Supplementary materials/DATA used in manuscript/Figure_contourViru_TwoPredation.m]

%*******************************************************************************************
%                    »­Ææµã´óÐ¡Á½²¶Ê³ÂÊ±ä»¯µÄÔÆÍ¼
%*******************************************************************************************
clear all; tic;
axis_size = 10;
label_size = 12;
%-----------------------------------------------------------------------
%  ¶ÁÈ¡Êý¾Ý
load('CompleteCycle_Predation_Kb1_Kq1_u1_Ktheta2.mat'); 
%%
%  È¡ÌØ¶¨²ÎÊý±ä»¯·¶Î§¶ÔÓ¦x,yÖá
%------DATA_temp = [temp_rho1, temp_kappa_beta, temp_kappa_q];-----%
temp_rho1 = unique(DATA(:,1));  temp_kappa_beta = unique(DATA(:,2));   temp_kappa_q = unique(DATA(:,3));     

%------  'rho_1';    'kappa_{\beta}';  '\kappa_{\gamma}' ------%
string1 = 'Inherent predation rate \rho_1';     %ÒÀÇé¿ö×öµ÷Õû%
string2 = 'Regulation factor \Delta\rho';     %ÒÀÇé¿ö×öµ÷Õû%

%%
%------2¸ö±äÁ¿Í¬Ê±¸Ä±äÊ±µÄÈýÎ¬Í¼,¸Ã²¿·ÖÐèÒÀÇé¿ö×öµ÷Õû£¡£¡-----%
% mm = 16;     %ÒÀÇé¿ö×öµ÷Õû%
mm = 5;     %ÒÀÇé¿ö×öµ÷Õû%
temp_variable = temp_kappa_q(mm);     %ÒÀÇé¿ö×öµ÷Õû%
string_temp = '\kappa_q';      %ÒÀÇé¿ö×öµ÷Õû%
index_temp_variable = find(DATA(:,3) == temp_kappa_q(mm));     %ÒÀÇé¿ö×öµ÷Õû%  
X1 = DATA(index_temp_variable,1);   Y1 = DATA(index_temp_variable,2);     %ÒÀÇé¿ö×öµ÷Õû%
DATA_2D = DATA(index_temp_variable,:);
%%
%~~~~~~~~~~~~~~~~~~~~~~~~~~~~~~~~~~~~~~~~
%        ÈýÎ¬ÇúÃæÉ«²ÊÍ¼orÆ½ÃæÉ«²ÊÍ¼
[xq,yq] = meshgrid(linspace(min(X1),max(X1)),linspace(min(Y1),max(Y1)));
%%
figure; 
set(gcf,'unit','centimeters','position',[8 8 13 12]);
set(gca,'Position',[.12*12/13 .15 .73*12/13 .73]);
%------Sigularity_alpha-----%
alpha = 1-exp(-alpha_c.*DATA_2D(:,4));
[XX,YY,ZZ_alpha]=griddata(X1,Y1,alpha,xq,yq);   warning off;
% surf(XX,YY,ZZ_alpha);
pcolor(XX,YY,ZZ_alpha);shading interp;
colormap (parula)   %---É«´øÑÕÉ«---%
c = colorbar;
set(c,'position',[0.88*12/13 0.15 0.04 .73],'FontName','Times New Roman','FontSize',axis_size*0.8,...
    'Ticks',0.42:0.07:0.63,'TickLabels',{'0.42','0.49','0.56','0.63'});
c.Label.String = 'Virulence at singularity \alpha(\tau*)';
c.Label.FontSize = 10;
set(gca,'FontName','Times New Roman','FontSize' , axis_size);
xlabel(string1,'FontName','Times New Roman','FontSize',label_size, 'FontWeight','bold','Color','k');
ylabel(string2,'FontName','Times New Roman','FontSize',label_size, 'FontWeight','bold','Color','k');
% axis square;
