# Supplementary material for: Virulence evolution of Toxoplasma gondii within a multi‐host system
Source: Evol Appl. 2023 Jan 23;16(3):721–37. doi: 10.1111/eva.13530 (PMC10033858; doi:10.1111/eva.13530)
Supplement: Supplementary file 1 — Appendix S1 [file EVA-16-721-s001.zip › EVA_13530_Supplementary materials/Supplementary materials/DATA used in manuscript/Figure_contourViru_Vertical_Direct.m]

%*******************************************************************************************
%                    »­Ææµã´óÐ¡ËæÖ±½Ó¸ÐÈ¾ÂÊ¡¢²¶Ê³ÂÊ±ä»¯µÄÍ¼
%*******************************************************************************************
clear all; tic;
axis_size = 10;
label_size = 12;
%-----------------------------------------------------------------------
%  ¶ÁÈ¡Êý¾Ý
A=load ('Sing_with_Kq.mat');
%----------------------------------------------------
% ÉèÖÃÍ¼ÐÎ´óÐ¡
%----------------------------------------------------
stringx = 'Vertical infection rate measured by \kappa_{q}';
stringy = 'Virulence at singularity \alpha(\tau*)';
DATA_CSS = A.DATA(A.ESS(:,1)<0,1:2);
DATA_Branch = A.DATA(A.ESS(:,1)>=0,1:2);
sing_alpha_CSS = A.sing_alpha(A.ESS(:,1)<0,1);
sing_alpha_Branch = A.sing_alpha(A.ESS(:,1)>=0,1);
%%
figure;
set(gcf,'unit','centimeters','position',[8 8 24 12]);
subplot (1,2,1);
set(gca,'Position',[.06 .15 .73/2 .73]);
h1 = plot(DATA_CSS(:,1),sing_alpha_CSS,'LineWidth',1.5,'LineStyle','-', 'Color','b');
hold on;
h2 = plot(DATA_Branch(:,1),sing_alpha_Branch,'LineWidth',1.5,'LineStyle','-.', 'Color',[0 0.7 0]);
h= legend([h1,h2],'Continuous stable strategy (CSS)','Branch point');
set(h,'FontName','Times New Roman','FontSize',label_size,'Location','southeast', 'EdgeColor',[1 1 1]);
set(gca,'FontName','Times New Roman','FontSize' , axis_size);
xlabel(stringx,'FontName','Times New Roman','FontSize',label_size, 'FontWeight','bold','Color','k');
ylabel(stringy,'FontName','Times New Roman','FontSize',label_size, 'FontWeight','bold','Color','k');
annotation(gcf,'textbox',[0.03/2 0.92 0.05 0.055],'String',{'(a)'},'FontWeight','bold', 'FontSize',16, 'FontName','Times New Roman', 'LineStyle','none');
hold on;
box on;


%-----------------------------------------------------------------------
%  ¶ÁÈ¡Êý¾Ý
load('CompleteCycle_DirectVertical_index_u2_Indirect2.mat');  
%%
%  È¡ÌØ¶¨²ÎÊý±ä»¯·¶Î§¶ÔÓ¦x,yÖá
%------DATA_temp = [temp_rho1, temp_kappa_beta, temp_kappa_q];-----%
temp_rho1 = unique(DATA(:,1));  temp_kappa_beta = unique(DATA(:,2));   temp_kappa_q = unique(DATA(:,3));     
%------  'rho_1';    'kappa_{\beta}';  '\kappa_{q}' ------%
string1 = 'Predation rate \rho_1';     %ÒÀÇé¿ö×öµ÷Õû%
string2 = 'Direct infection rate measured by \kappa_{\beta}';     %ÒÀÇé¿ö×öµ÷Õû%
string3 = 'Vertical infection rate measured by \kappa_{q}';     %ÒÀÇé¿ö×öµ÷Õû%

%%
%------2¸ö±äÁ¿Í¬Ê±¸Ä±äÊ±µÄÈýÎ¬Í¼,¸Ã²¿·ÖÐèÒÀÇé¿ö×öµ÷Õû£¡£¡-----%
mm = 1;     %ÒÀÇé¿ö×öµ÷Õû%
temp_variable = temp_kappa_q(mm);     %ÒÀÇé¿ö×öµ÷Õû%
string_temp = '\kappa_q';      %ÒÀÇé¿ö×öµ÷Õû%
index_temp_variable = find(DATA(:,3) == temp_kappa_q(mm));     %ÒÀÇé¿ö×öµ÷Õû%  
X1 = DATA(index_temp_variable,1);   Y1 = DATA(index_temp_variable,2);     %ÒÀÇé¿ö×öµ÷Õû%
DATA_2D = DATA(index_temp_variable,:);
%%
%~~~~~~~~~~~~~~~~~~~~~~~~~~~~~~~~~~~~~~~~
%        ÈýÎ¬ÇúÃæÉ«²ÊÍ¼orÆ½ÃæÉ«²ÊÍ¼
[xq,yq] = meshgrid(linspace(min(X1),max(X1)),linspace(min(Y1),max(Y1)));
%%
subplot (1,2,2);
set(gca,'Position',[.06+0.475 .15 .73/2 .73]);
%------Sigularity_alpha-----%
alpha = 1-exp(-alpha_c.*DATA_2D(:,4));
[XX,YY,ZZ_alpha]=griddata(X1,Y1,alpha,xq,yq);   warning off;
pcolor(XX,YY,ZZ_alpha);shading interp;
colormap (parula)   %---É«´øÑÕÉ«---%
c = colorbar;
set(c,'position',[0.925 0.15 0.02 .73],'FontName','Times New Roman','FontSize',axis_size*0.8,...
    'Ticks',0.15:0.1:0.45,'TickLabels',{'0.15','0.25','0.35','0.45'});
c.Label.String = 'Virulence at singularity \alpha(\tau*)';
c.Label.FontSize = 10;
set(gca,'FontName','Times New Roman','FontSize' , axis_size);
set(gca, 'yTick',0.3:0.3:1.5,'yTickLabel',{'0.3','0.6','0.9','1.2','1.5'});
xlabel(string1,'FontName','Times New Roman','FontSize',label_size, 'FontWeight','bold','Color','k');
ylabel(string2,'FontName','Times New Roman','FontSize',label_size, 'FontWeight','bold','Color','k');
box on;
annotation(gcf,'textbox',[0.03/2+0.475 0.92 0.05 0.055],'String',{'(b)'},'FontWeight','bold', 'FontSize',16, 'FontName','Times New Roman', 'LineStyle','none');
