# Supplementary material for: Virulence evolution of Toxoplasma gondii within a multi‐host system
Source: Evol Appl. 2023 Jan 23;16(3):721–37. doi: 10.1111/eva.13530 (PMC10033858; doi:10.1111/eva.13530)
Supplement: Supplementary file 1 — Appendix S1 [file EVA-16-721-s001.zip › EVA_13530_Supplementary materials/Supplementary materials/DATA used in manuscript/Figure_Correlation_coefficient.m]

%*******************************************************************************************
%                                                 ÈýÎ¬²ÎÊýÈ¡ÖµÓëÆæµãÀàÐÍµÄÍ¼
%*******************************************************************************************
clear all;tic;
axis_size = 10;
label_size = 12;
load('LHS_8para_N1e4_Criterion_correlation.mat');  %LHS_Coinfection_h201_8para_N1e4_Criterion_correlation   %LHS_8para_N1e4_Criterion_correlation

singularity_matrix = mod(DATA(:,end),1000);
type_of_singularity = unique(singularity_matrix);


%------DATA_temp = ['\rho_1','\Delta\rho','u','\kappa_{\theta}','\kappa_{\gamma_c}','\kappa_{\gamma_m}','\kappa_{\beta}','\kappa_{q}'];-----%
%%
figure;
set(gcf,'unit','centimeters','position',[6 6 20 7]);
subplot (1,2,2);
set(gca,'Position',[.075 .13 .38 .75]);
[corr_para_singSize, pval_Size] = corr(DATA(:,1:8),DATA(:,9));
corr_para_singSize = [corr_para_singSize(8); corr_para_singSize(7); corr_para_singSize(1); corr_para_singSize(5:6); corr_para_singSize(3:4); corr_para_singSize(2)];
pp_Size=bar(corr_para_singSize);
set(pp_Size,'FaceColor',[0.65, 0.65 0.65],'BarWidth',0.4);
xlim([0 9]);
ylim([-0.6 0.6]);
set(gca, 'yTick',-0.6:0.2:0.6,'YTickLabel',{'-0.6','-0.4','-0.2','0','0.2','0.4','0.6'});
box on;
set(gca,'FontName','Times New Roman','FontSize' , axis_size, 'XTick',[1 2 3 4 5 6 7 8],'XTickLabel',...
    {'\kappa_{q}','\kappa_{\beta}', '\rho_1','\kappa_{\gamma_c}','\kappa_{\gamma_m}','u','\kappa_{\theta}','\Delta\rho'});
ylabel('Correlation coefficient','FontName','Times New Roman','FontSize',label_size, 'FontWeight','bold','Color','k');
% title('Size of singularity','FontName','Times New Roman','FontSize',14, 'FontWeight','bold','Color','k');
annotation(gcf,'textbox',[0.028/2 0.96 0.05 0.055],'String',{'(a)'},'FontWeight','bold', 'FontSize',14, 'FontName','Times New Roman', 'LineStyle','none');
%%
data = DATA(DATA(:,end)~=3,:);
singularity_data = mod(data(:,end),10);
singularity_rename = zeros(size(data,1),1);
singularity_rename(singularity_data==1) = 1;
[corr_para_singType, pval_Type] = corr(data(:,1:8),singularity_rename);
corr_para_singType = [corr_para_singType(8); corr_para_singType(7); corr_para_singType(1); corr_para_singType(5:6); corr_para_singType(3:4); corr_para_singType(2)];
subplot (1,2,2);
set(gca,'Position',[.575 .13 .38 .75]);
pp_Type=bar(corr_para_singType);
set(pp_Type,'FaceColor',[0.31, 0.31, 0.31],'BarWidth',0.4);
xlim([0 9]);
ylim([-0.6 0.6]);
set(gca, 'yTick',-0.6:0.2:0.6,'YTickLabel',{'-0.6','-0.4','-0.2','0','0.2','0.4','0.6'});
box on;
set(gca,'FontName','Times New Roman','FontSize' , axis_size, 'XTick',[1 2 3 4 5 6 7 8],'XTickLabel',...
    {'\kappa_{q}','\kappa_{\beta}', '\rho_1','\kappa_{\gamma_c}','\kappa_{\gamma_m}','u','\kappa_{\theta}','\Delta\rho'});
ylabel('Correlation coefficient','FontName','Times New Roman','FontSize',label_size, 'FontWeight','bold','Color','k');
% title('Type of singularity','FontName','Times New Roman','FontSize',14, 'FontWeight','bold','Color','k');
annotation(gcf,'textbox',[0.028/2+0.5 0.96 0.05 0.055],'String',{'(b)'},'FontWeight','bold', 'FontSize',14, 'FontName','Times New Roman', 'LineStyle','none');
