# Supplementary material for: Virulence evolution of Toxoplasma gondii within a multi‐host system
Source: Evol Appl. 2023 Jan 23;16(3):721–37. doi: 10.1111/eva.13530 (PMC10033858; doi:10.1111/eva.13530)
Supplement: Supplementary file 1 — Appendix S1 [file EVA-16-721-s001.zip › EVA_13530_Supplementary materials/Supplementary materials/DATA used in manuscript/Figure_PIP_4areas.m]

clear all;tic;
axis_size = 10;
label_size = 12;
stringx = 'Virulence of the resident \alpha_r';
stringy = 'Virulence of the mutant \alpha_m';

%%
A=load('PIP_Eur.mat');  
taur = A.taur(abs(A.taur-A.taum)./A.taur>5e-3);   taum = A.taum(abs(A.taur-A.taum)./A.taur>5e-3);
alpha_r = 1-exp(-A.alpha_c.*taur);
alpha_m = 1-exp(-A.alpha_c.*taum);
A.Max_alpha = 1-exp(-A.alpha_c.*A.Max_taur);
A.Min_alpha = 1-exp(-A.alpha_c.*A.Min_taur);
A.alphar = alpha_r;   A.alpham = alpha_m;
figure;
set(gcf,'unit','centimeters','position',[1 1 18 18]);
subplot(2,2,1)
set(gca,'Position',[.16/2 .13/2+0.48 .73/2 .73/2]);
scatter(A.alphar,A.alpham,5,'k','filled');
hold on;
aa = linspace(A.Min_alpha,A.Max_alpha,400);
plot(aa,aa,'k-.','LineWidth',1);
hold on;
A.sing_alpha = 1-exp(-A.alpha_c.*A.sing_tau);
[Ar,Ac] = size(A.sing_tau);
for i = 1:Ar
    if (A.ESS(i)+A.Branch(i))>0.0
        plot(A.sing_alpha(i),A.sing_alpha(i),'.','Color','r','markerSize',30);
        hold on;
    elseif A.ESS(i)>0.0
        plot(A.sing_alpha(i),A.sing_alpha(i),'.','Color',[0 0.7 0],'markerSize',30);
        hold on; 
    else
        h1=plot(A.sing_alpha(i),A.sing_alpha(i),'.','Color','b','markerSize',30);
        hold on;
    end
end
hold off;
set(gca,'FontName','Times New Roman','FontSize' , axis_size);
xlabel(stringx,'FontName','Times New Roman','FontSize',label_size, 'FontWeight','bold','Color','k');
ylabel(stringy,'FontName','Times New Roman','FontSize',label_size, 'FontWeight','bold','Color','k');
box on;
set(gca, 'xTick',0:0.2:0.8,'xTickLabel',{'0','0.2','0.4','0.6','0.8'});
set(gca, 'yTick',0:0.2:0.8,'yTickLabel',{'0','0.2','0.4','0.6','0.8'});
annotation(gcf,'textbox',[0.01 0.91 0.05 0.055],'String',{'(a)'},'FontWeight','bold', 'FontSize',16, 'FontName','Times New Roman', 'LineStyle','none');

%%
B=load('PIP_Asi.mat');   %CompleteCycle_AllPara_u1_rho1E5
taur = B.taur(abs(B.taur-B.taum)./B.taur>5e-2);   taum = B.taum(abs(B.taur-B.taum)./B.taur>5e-2);
alpha_r = 1-exp(-B.alpha_c.*taur);
alpha_m = 1-exp(-B.alpha_c.*taum);
B.Max_alpha = 1-exp(-B.alpha_c.*B.Max_taur);
B.Min_alpha = 1-exp(-B.alpha_c.*B.Min_taur);
B.alphar = alpha_r;   B.alpham = alpha_m;
subplot(2,2,2)
set(gca,'Position',[.16/2+0.5 .13/2+0.48 .73/2 .73/2]);
scatter(B.alphar,B.alpham,5,'k','filled');
hold on;
aa = linspace(B.Min_alpha,B.Max_alpha,400);
plot(aa,aa,'k-.','LineWidth',1);
hold on;
B.sing_alpha = 1-exp(-B.alpha_c.*B.sing_tau);
[Br,Bc] = size(B.sing_tau);
for i = 1:Br
    if (B.ESS(i)+B.Branch(i))>0.0
        plot(B.sing_alpha(i),B.sing_alpha(i),'.','Color','r','markerSize',30);
        hold on;
    elseif B.ESS(i)>0.0
        plot(B.sing_alpha(i),B.sing_alpha(i),'.','Color',[0 0.7 0],'markerSize',30);
        hold on; 
    else
        plot(B.sing_alpha(i),B.sing_alpha(i),'.','Color','b','markerSize',30);
        hold on;
    end
end
hold on;
set(gca,'FontName','Times New Roman','FontSize' , axis_size);
xlabel(stringx,'FontName','Times New Roman','FontSize',label_size, 'FontWeight','bold','Color','k');
ylabel(stringy,'FontName','Times New Roman','FontSize',label_size, 'FontWeight','bold','Color','k');
box on;
axis([0 0.8 0 0.8]);
set(gca, 'xTick',0:0.2:0.8,'xTickLabel',{'0','0.2','0.4','0.6','0.8'});
set(gca, 'yTick',0:0.2:0.8,'yTickLabel',{'0','0.2','0.4','0.6','0.8'});
annotation(gcf,'textbox',[0.01+.5 0.91 0.05 0.055],'String',{'(b)'},'FontWeight','bold', 'FontSize',16, 'FontName','Times New Roman', 'LineStyle','none');

%%
C=load('PIP_Afi.mat');   
taur = C.taur(abs(C.taur-C.taum)./C.taur>5e-2);   taum = C.taum(abs(C.taur-C.taum)./C.taur>5e-2);
alpha_r = 1-exp(-C.alpha_c.*taur);
alpha_m = 1-exp(-C.alpha_c.*taum);
C.Max_alpha = 1-exp(-C.alpha_c.*C.Max_taur);
C.Min_alpha = 1-exp(-C.alpha_c.*C.Min_taur);
C.alphar = alpha_r;   C.alpham = alpha_m;
subplot(2,2,3)
set(gca,'Position',[.16/2 .14/2 .73/2 .73/2]);
scatter(C.alphar,C.alpham,5,'k','filled');
hold on;
aa = linspace(C.Min_alpha,C.Max_alpha,400);
plot(aa,aa,'k-.','LineWidth',1);
hold on;
C.sing_alpha = 1-exp(-C.alpha_c.*C.sing_tau);
[Cr,Cc] = size(C.sing_tau);
for i = 1:Cr
    if (C.ESS(i)+C.Branch(i))>0.0
        plot(C.sing_alpha(i),C.sing_alpha(i),'.','Color','r','markerSize',30);
        hold on;
    elseif C.ESS(i)>0.0
        plot(C.sing_alpha(i),C.sing_alpha(i),'.','Color',[0 0.7 0],'markerSize',30);
        hold on; 
    else
        plot(C.sing_alpha(i),C.sing_alpha(i),'.','Color','b','markerSize',30);
        hold on;
    end
end
hold on;
set(gca,'FontName','Times New Roman','FontSize' , axis_size);
xlabel(stringx,'FontName','Times New Roman','FontSize',label_size, 'FontWeight','bold','Color','k');
ylabel(stringy,'FontName','Times New Roman','FontSize',label_size, 'FontWeight','bold','Color','k');
box on;
set(gca, 'xTick',0:0.2:0.8,'xTickLabel',{'0','0.2','0.4','0.6','0.8'});
set(gca, 'yTick',0:0.2:0.8,'yTickLabel',{'0','0.2','0.4','0.6','0.8'});
annotation(gcf,'textbox',[0.01 0.43 0.05 0.055],'String',{'(c)'},'FontWeight','bold', 'FontSize',16, 'FontName','Times New Roman', 'LineStyle','none');

%%
D=load('PIP_CenAmer.mat');
taur = D.taur(abs(D.taur-D.taum)./D.taur>5e-2);   taum = D.taum(abs(D.taur-D.taum)./D.taur>5e-2);
alpha_r = 1-exp(-D.alpha_c.*taur);
alpha_m = 1-exp(-D.alpha_c.*taum);
D.Max_alpha = 1-exp(-D.alpha_c.*D.Max_taur);
D.Min_alpha = 1-exp(-D.alpha_c.*D.Min_taur);
D.alphar = alpha_r;   D.alpham = alpha_m;
subplot(2,2,4)
set(gca,'Position',[.16/2+0.5 .14/2 .73/2 .73/2]);
scatter(D.alphar,D.alpham,5,'k','filled');
hold on;
aa = linspace(D.Min_alpha,D.Max_alpha,400);
plot(aa,aa,'k-.','LineWidth',1);
hold on;
D.sing_alpha = 1-exp(-D.alpha_c.*D.sing_tau);
[Dr,Dc] = size(D.sing_tau);
for i = 1:Dr
    if (D.ESS(i)+D.Branch(i))>0.0
        plot(D.sing_alpha(i),D.sing_alpha(i),'.','Color','r','markerSize',30);
        hold on;
    elseif D.ESS(i)>0.0
        h2=plot(D.sing_alpha(i),D.sing_alpha(i),'.','Color',[0 0.7 0],'markerSize',30);
        hold on; 
    else
        plot(D.sing_alpha(i),D.sing_alpha(i),'.','Color','b','markerSize',30);
        hold on;
    end
end
hold on;
h= legend([h1,h2],'Continuous stable strategy (CSS)','Branch point');
set(h, 'Position',[0.315 0.945 0.38 0.06], 'Orientation','horizontal', 'FontSize',label_size, 'EdgeColor',[1 1 1]);
set(gca,'FontName','Times New Roman','FontSize' , axis_size);
xlabel(stringx,'FontName','Times New Roman','FontSize',label_size, 'FontWeight','bold','Color','k');
ylabel(stringy,'FontName','Times New Roman','FontSize',label_size, 'FontWeight','bold','Color','k');
box on;
set(gca, 'xTick',0:0.2:0.8,'xTickLabel',{'0','0.2','0.4','0.6','0.8'});
set(gca, 'yTick',0:0.2:0.8,'yTickLabel',{'0','0.2','0.4','0.6','0.8'});
annotation(gcf,'textbox',[0.01+0.5 0.43 0.05 0.055],'String',{'(d)'},'FontWeight','bold', 'FontSize',16, 'FontName','Times New Roman', 'LineStyle','none');
