# Supplementary material for: Virulence evolution of Toxoplasma gondii within a multi‐host system
Source: Evol Appl. 2023 Jan 23;16(3):721–37. doi: 10.1111/eva.13530 (PMC10033858; doi:10.1111/eva.13530)
Supplement: Supplementary file 1 — Appendix S1 [file EVA-16-721-s001.zip › EVA_13530_Supplementary materials/Supplementary materials/DATA used in manuscript/Figure_Sing_1para_Coinfect.m]

%*******************************************************************************************
%                    ²»Í¬¹²Í¬¸ÐÈ¾ÂÊÏÂÆæµã´óÐ¡Ëæ´¹Ö±¸ÐÈ¾ÂÊ¡¢ÊÍ·ÅÂÊ¡¢Ë¥¼õÂÊ±ä»¯µÄÍ¼
%*******************************************************************************************
clear all; tic;
axis_size = 10;
label_size = 12;
figure;
set(gcf,'unit','centimeters','position',[3 3 27 10]);
%%
%----------------------------------------------------
% subplot Sing with k_q
%----------------------------------------------------
A1=load ('Sing_With_Kq_h20.mat');
A1_index_CSS = intersect(find(A1.ESS<0),find(A1.ESS+A1.Branch<0));
A1_index_Branch = intersect(find(A1.ESS>0),find(A1.ESS+A1.Branch<0));
A1_DATA_CSS = A1.DATA(A1_index_CSS,1:2);
A1_DATA_Branch = A1.DATA(A1_index_Branch,1:2);
A1_sing_alpha_CSS = A1.sing_alpha(A1_index_CSS,1);
A1_sing_alpha_Branch = A1.sing_alpha(A1_index_Branch,1);
A2=load ('Sing_With_Kq_h201.mat');
A2_index_CSS = intersect(find(A2.ESS<0),find(A2.ESS+A2.Branch<0));
A2_index_Branch = intersect(find(A2.ESS>0),find(A2.ESS+A2.Branch<0));
A2_DATA_CSS = A2.DATA(A2_index_CSS,1:2);
A2_DATA_Branch = A2.DATA(A2_index_Branch,1:2);
A2_sing_alpha_CSS = A2.sing_alpha(A2_index_CSS,1);
A2_sing_alpha_Branch = A2.sing_alpha(A2_index_Branch,1);
A3=load ('Sing_With_Kq_h205.mat');
A3_index_CSS = intersect(find(A3.ESS<0),find(A3.ESS+A3.Branch<0));
A3_index_Branch = intersect(find(A3.ESS>0),find(A3.ESS+A3.Branch<0));
A3_DATA_CSS = A3.DATA(A3_index_CSS,1:2);
A3_DATA_Branch = A3.DATA(A3_index_Branch,1:2);
A3_sing_alpha_CSS = A3.sing_alpha(A3_index_CSS,1);
A3_sing_alpha_Branch = A3.sing_alpha(A3_index_Branch,1);
%----------------------------------------------------
stringxa = 'Vertical infection rate measured by \kappa_{q}';
stringya = 'Virulence at singularity \alpha(\tau*)';
subplot(1,3,1)
set(gca,'Position',[.16/3 .14 .73/3 .73*9/10]);
h1 = plot(A1_DATA_CSS(:,1),A1_sing_alpha_CSS,'LineWidth',1.5,'LineStyle','-', 'Color','b');
hold on;
h2 = plot(A1_DATA_Branch(:,1),A1_sing_alpha_Branch,'LineWidth',1.5,'LineStyle','-.', 'Color',[0 0.7 0]);
hold on;
plot(A2_DATA_CSS(:,1),A2_sing_alpha_CSS,'LineWidth',1.5,'LineStyle','-', 'Color','b');
hold on;
plot(A2_DATA_Branch(:,1),A2_sing_alpha_Branch,'LineWidth',1.5,'LineStyle','-.', 'Color',[0 0.7 0]);
hold on;
plot(A3_DATA_CSS(:,1),A3_sing_alpha_CSS,'LineWidth',1.5,'LineStyle','-', 'Color','b');
hold on;
plot(A3_DATA_Branch(:,1),A3_sing_alpha_Branch,'LineWidth',1.5,'LineStyle','-.', 'Color',[0 0.7 0]);
hold on;
set(gca,'FontName','Times New Roman','FontSize' , axis_size);
xlabel(stringxa,'FontName','Times New Roman','FontSize',label_size, 'FontWeight','bold','Color','k');
ylabel(stringya,'FontName','Times New Roman','FontSize',label_size, 'FontWeight','bold','Color','k');
h= legend([h1,h2],'Continuous stable strategy (CSS)','Branch point');
set(h, 'Position',[0.315 0.92 0.38 0.06], 'Orientation','horizontal', 'FontSize',label_size, 'EdgeColor',[1 1 1]);
ylim([0.05,0.6])
text(2.65,0.52,'$\leftarrow \kappa_h=0$','Interpreter','latex','FontSize',label_size);
text(2,0.565,'$\kappa_h=0.1 \rightarrow$','Interpreter','latex','FontSize',label_size);
text(0.5,0.5,'$\kappa_h=0.5 \rightarrow$','Interpreter','latex','FontSize',label_size);
annotation(gcf,'textbox',[0.01 0.94*9/10 0.05 0.055],'String',{'(a)'},'FontWeight','bold', 'FontSize',16, 'FontName','Times New Roman', 'LineStyle','none');
box on;
%%
%----------------------------------------------------
% subplot Sing with u
%----------------------------------------------------
B1=load ('Sing_With_u_h20.mat');
B1_index_CSS = intersect(find(B1.ESS<0),find(B1.ESS+B1.Branch<0));
B1_index_Branch = intersect(find(B1.ESS>0),find(B1.ESS+B1.Branch<0));
B1_DATA_CSS = B1.DATA(B1_index_CSS,1:2);
B1_DATA_Branch = B1.DATA(B1_index_Branch,1:2);
B1_sing_alpha_CSS = B1.sing_alpha(B1_index_CSS,1);
B1_sing_alpha_Branch = B1.sing_alpha(B1_index_Branch,1);
B2=load ('Sing_With_u_h201.mat');
B2_index_CSS = intersect(find(B2.ESS<0),find(B2.ESS+B2.Branch<0));
B2_index_Branch = intersect(find(B2.ESS>0),find(B2.ESS+B2.Branch<0));
B2_DATA_CSS = B2.DATA(B2_index_CSS,1:2);
B2_DATA_Branch = B2.DATA(B2_index_Branch,1:2);
B2_sing_alpha_CSS = B2.sing_alpha(B2_index_CSS,1);
B2_sing_alpha_Branch = B2.sing_alpha(B2_index_Branch,1);
B3=load ('Sing_With_u_h205.mat');
B3_index_CSS = intersect(find(B3.ESS<0),find(B3.ESS+B3.Branch<0));
B3_index_Branch = intersect(find(B3.ESS>0),find(B3.ESS+B3.Branch<0));
B3_DATA_CSS = B3.DATA(B3_index_CSS,1:2);
B3_DATA_Branch = B3.DATA(B3_index_Branch,1:2);
B3_sing_alpha_CSS = B3.sing_alpha(B3_index_CSS,1);
B3_sing_alpha_Branch = B3.sing_alpha(B3_index_Branch,1);
%----------------------------------------------------
stringxb = 'Decay rate measured by u';
stringyb = 'Virulence at singularity \alpha(\tau*)';
subplot(1,3,2)
set(gca,'Position',[.16/3+1/3 .14 .73/3 .73*9/10]);
plot(B1_DATA_CSS(:,1),B1_sing_alpha_CSS,'LineWidth',1.5,'LineStyle','-', 'Color','b');
hold on;
plot(B1_DATA_Branch(:,1),B1_sing_alpha_Branch,'LineWidth',1.5,'LineStyle','-.', 'Color',[0 0.7 0]);
hold on;
plot(B2_DATA_CSS(:,1),B2_sing_alpha_CSS,'LineWidth',1.5,'LineStyle','-', 'Color','b');
hold on;
plot(B2_DATA_Branch(:,1),B2_sing_alpha_Branch,'LineWidth',1.5,'LineStyle','-.', 'Color',[0 0.7 0]);
hold on;
plot(B3_DATA_CSS(:,1),B3_sing_alpha_CSS,'LineWidth',1.5,'LineStyle','-', 'Color','b');
hold on;
plot(B3_DATA_Branch(:,1),B3_sing_alpha_Branch,'LineWidth',1.5,'LineStyle','-.', 'Color',[0 0.7 0]);
hold on;
set(gca,'FontName','Times New Roman','FontSize' , axis_size);
xlabel(stringxb,'FontName','Times New Roman','FontSize',label_size, 'FontWeight','bold','Color','k');
ylabel(stringyb,'FontName','Times New Roman','FontSize',label_size, 'FontWeight','bold','Color','k');
ylim([0.3,0.75])
set(gca, 'xTick',0:0.5:3.5,'xTickLabel',{'0','0.5','1','1.5','2','2.5','3','3.5'});
set(gca, 'yTick',0.3:0.15:0.75,'yTickLabel',{'0.3','0.45','0.6','0.75'});
text(0.62,0.4,'$\kappa_h=0 \rightarrow$','Interpreter','latex','FontSize',label_size);
text(1.25,0.456,'$\leftarrow \kappa_h=0.5$','Interpreter','latex','FontSize',label_size);
text(2.584,0.37,'$\downarrow$','Interpreter','latex','FontSize',label_size); text(2.26,0.40,'$\kappa_h=0.1$','Interpreter','latex','FontSize',label_size);
annotation(gcf,'textbox',[0.01+1/3 0.94*9/10 0.05 0.055],'String',{'(b)'},'FontWeight','bold', 'FontSize',16, 'FontName','Times New Roman', 'LineStyle','none');
box on;
%%
%----------------------------------------------------
% subplot Sing with k_theta
%----------------------------------------------------
C1=load ('Sing_With_Ktheta_h20.mat');
C1_index_CSS = intersect(find(C1.ESS<0),find(C1.ESS+C1.Branch<0));
C1_index_Branch = intersect(find(C1.ESS>0),find(C1.ESS+C1.Branch<0));
C1_DATA_CSS = C1.DATA(C1_index_CSS,1:2);
C1_DATA_Branch = C1.DATA(C1_index_Branch,1:2);
C1_sing_alpha_CSS = C1.sing_alpha(C1_index_CSS,1);
C1_sing_alpha_Branch = C1.sing_alpha(C1_index_Branch,1);
C2=load ('Sing_With_Ktheta_h201.mat');
C2_index_CSS = intersect(find(C2.ESS<0),find(C2.ESS+C2.Branch<0));
C2_index_Branch = intersect(find(C2.ESS>0),find(C2.ESS+C2.Branch<0));
C2_DATA_CSS = C2.DATA(C2_index_CSS,1:2);
C2_DATA_Branch = C2.DATA(C2_index_Branch,1:2);
C2_sing_alpha_CSS = C2.sing_alpha(C2_index_CSS,1);
C2_sing_alpha_Branch = C2.sing_alpha(C2_index_Branch,1);
C3=load ('Sing_With_Ktheta_h205.mat');
C3_index_CSS = intersect(find(C3.ESS<0),find(C3.ESS+C3.Branch<0));
C3_index_Branch = intersect(find(C3.ESS>0),find(C3.ESS+C3.Branch<0));
C3_DATA_CSS = C3.DATA(C3_index_CSS,1:2);
C3_DATA_Branch = C3.DATA(C3_index_Branch,1:2);
C3_sing_alpha_CSS = C3.sing_alpha(C3_index_CSS,1);
C3_sing_alpha_Branch = C3.sing_alpha(C3_index_Branch,1);
%----------------------------------------------------
stringxc = 'Release rate measured by \kappa_{\theta}';
stringyc = 'Virulence at singularity \alpha(\tau*)';
subplot(1,3,3)
set(gca,'Position',[.16/3+2/3 .14 .73/3 .73*9/10]);
plot(C1_DATA_CSS(:,1),C1_sing_alpha_CSS,'LineWidth',1.5,'LineStyle','-', 'Color','b');
hold on;
plot(C1_DATA_Branch(:,1),C1_sing_alpha_Branch,'LineWidth',1.5,'LineStyle','-.', 'Color',[0 0.7 0]);
hold on;
plot(C2_DATA_CSS(:,1),C2_sing_alpha_CSS,'LineWidth',1.5,'LineStyle','-', 'Color','b');
hold on;
plot(C2_DATA_Branch(:,1),C2_sing_alpha_Branch,'LineWidth',1.5,'LineStyle','-.', 'Color',[0 0.7 0]);
hold on;
plot(C3_DATA_CSS(:,1),C3_sing_alpha_CSS,'LineWidth',1.5,'LineStyle','-', 'Color','b');
hold on;
plot(C3_DATA_Branch(:,1),C3_sing_alpha_Branch,'LineWidth',1.5,'LineStyle','-.', 'Color',[0 0.7 0]);
hold on;
set(gca,'FontName','Times New Roman','FontSize' , axis_size);
xlabel(stringxc,'FontName','Times New Roman','FontSize',label_size, 'FontWeight','bold','Color','k');
ylabel(stringyc,'FontName','Times New Roman','FontSize',label_size, 'FontWeight','bold','Color','k');
axis([0, 3.5, 0.45, 0.6])
set(gca, 'xTick',0:0.5:3.5,'xTickLabel',{'0','0.5','1','1.5','2','2.5','3','3.5'});
text(1.23,0.5,'$\leftarrow \kappa_h=0$','Interpreter','latex','FontSize',label_size);
text(1.45,0.57,'$\kappa_h=0.1 \rightarrow$','Interpreter','latex','FontSize',label_size);
text(0.39,0.535,'$\kappa_h=0.5 \rightarrow$','Interpreter','latex','FontSize',label_size);
annotation(gcf,'textbox',[0.01+2/3 0.94*9/10 0.05 0.055],'String',{'(c)'},'FontWeight','bold', 'FontSize',16, 'FontName','Times New Roman', 'LineStyle','none');
box on;
toc;
